# Supplementary material for: Lack of strategic service provisioning by Pederson’s cleaner shrimp (Ancylomenes pedersoni) highlights independent evolution of cleaning behaviors between ocean basins
Source: Sci Rep. 2019 Jan 24;9:629. doi: 10.1038/s41598-018-37418-5 (PMC6345747; doi:10.1038/s41598-018-37418-5)
Supplement: Supplementary file 2 — Supplementary Dataset 1 [file 41598_2018_37418_MOESM2_ESM.xlsx]

## Sheet: GEE1
ReefSite	Tag	TOD	Predatory	GroupSize	lnCheatrate
Cayos	1	AM	No	Solitary	0
Cayos	1	AM	Yes	Group	0
Cayos	1	AM	Yes	Group	0
Cayos	1	AM	Yes	Group	0
Cayos	1	AM	Yes	Group	0
Cayos	1	AM	Yes	Solitary	0
Cayos	1	AM	Yes	Group	0
Cayos	1	MID	Yes	Group	0
Cayos	1	MID	Yes	Solitary	0
Cayos	1	MID	No	Solitary	0
Cayos	1	MID	Yes	Group	0.901548
Cayos	1	MID	Yes	Group	0
Cayos	1	MID	Yes	Group	0
Cayos	1	MID	Yes	Group	0
Cayos	1	MID	Yes	Group	1.55814
Cayos	1	MID	Yes	Solitary	2.25878
Cayos	1	PM	Yes	Solitary	0
Cayos	1	PM	Yes	Solitary	2.25878
Cayos	1	PM	Yes	Solitary	0
Cayos	1	PM	Yes	Solitary	3.43399
Cayos	3	MID	Yes	Solitary	0
Cayos	3	PM	Yes	Solitary	0
Cayos	3	PM	No	Solitary	1.72026
Cayos	9	AM	No	Solitary	1.51059
Cayos	9	AM	Yes	Solitary	0
Cayos	9	AM	No	Solitary	0
Cayos	9	AM	No	Solitary	1.19625
Cayos	9	AM	No	Solitary	0.998529
Cayos	9	AM	No	Solitary	0
Cayos	9	AM	Yes	Solitary	0
Cayos	9	MID	No	Solitary	0
Cayos	9	MID	No	Solitary	0
Cayos	9	MID	Yes	Solitary	0.0645385
Cayos	9	MID	No	Solitary	1.51059
Cayos	9	MID	No	Solitary	0
Cayos	9	PM	No	Solitary	0
Cayos	9	PM	No	Solitary	0
Cayos	14	AM	No	Group	2.03688
Cayos	14	AM	No	Solitary	0
Cayos	14	AM	Yes	Solitary	0
Cayos	14	AM	No	Group	0
Cayos	14	AM	No	Group	0
Cayos	14	AM	No	Group	0.887303
Cayos	14	AM	No	Group	0
Cayos	14	AM	No	Solitary	0
Cayos	14	MID	No	Solitary	0
Cayos	14	MID	No	Solitary	0
Cayos	14	MID	Yes	Solitary	2.56495
Cayos	14	MID	No	Solitary	0
Cayos	14	MID	No	Solitary	0.710242
Cayos	14	MID	No	Solitary	0
Cayos	14	MID	No	Group	2.3979
Cayos	14	MID	No	Solitary	0
Cayos	14	MID	No	Solitary	3.43399
Cayos	14	MID	No	Group	0
Cayos	14	MID	No	Group	0
Cayos	14	PM	No	Solitary	0.873529
Cayos	14	PM	No	Solitary	1.86478
Cayos	14	PM	No	Solitary	0
Cayos	14	PM	No	Group	1.25276
Cayos	14	PM	Yes	Group	1.63665
Cayos	14	PM	Yes	Group	1.12134
Cayos	14	PM	Yes	Group	1.63665
Cayos	14	PM	Yes	Group	1.46634
Cayos	14	PM	No	Group	0
Cayos	15	AM	Yes	Group	1.05128
Cayos	15	AM	No	Solitary	0
Cayos	15	AM	No	Solitary	0
Cayos	15	AM	No	Group	0
Cayos	15	AM	No	Group	1.05605
Cayos	15	AM	No	Group	0
Cayos	15	AM	No	Group	0
Cayos	15	AM	No	Solitary	1.17007
Cayos	15	AM	No	Group	1.79176
Cayos	15	AM	Yes	Solitary	0
Cayos	15	AM	Yes	Group	0
Cayos	15	AM	No	Solitary	0
Cayos	15	AM	No	Group	0
Cayos	15	AM	No	Group	1.77461
Cayos	15	AM	No	Group	0
Cayos	15	AM	No	Group	0
Cayos	15	AM	Yes	Solitary	0
Cayos	15	AM	Yes	Solitary	0
Cayos	15	MID	No	Solitary	0
Cayos	15	MID	No	Solitary	0
Cayos	15	MID	No	Solitary	0
Cayos	15	MID	No	Solitary	0
Cayos	15	MID	No	Solitary	0
Cayos	15	MID	No	Solitary	0
Cayos	15	MID	No	Solitary	0
Cayos	15	MID	No	Solitary	0
Cayos	15	MID	No	Solitary	0
Cayos	15	MID	No	Solitary	0
Cayos	15	MID	Yes	Solitary	0
Cayos	15	MID	No	Solitary	0
Cayos	15	MID	No	Solitary	0
Cayos	15	MID	No	Solitary	0
Cayos	15	MID	Yes	Solitary	0
Cayos	15	MID	Yes	Solitary	0
Cayos	15	MID	Yes	Solitary	0
Cayos	15	MID	Yes	Solitary	2.56495
Cayos	15	PM	No	Solitary	0
Cayos	15	PM	No	Solitary	0
Cayos	15	PM	No	Group	0.916291
Cayos	15	PM	No	Solitary	0
Cayos	15	PM	No	Solitary	0
Cayos	15	PM	No	Solitary	0
Cayos	15	PM	No	Solitary	1.09861
Cayos	15	PM	No	Solitary	0
Cayos	15	PM	No	Group	0.693147
Cayos	15	PM	No	Solitary	0
Cayos	15	PM	No	Solitary	0
Cayos	15	PM	No	Solitary	0
Cayos	15	PM	No	Solitary	0
Cayos	15	PM	No	Solitary	0
Cayos	15	PM	Yes	Solitary	0.963793
Cayos	15	PM	No	Solitary	0.847298
Cayos	15	PM	Yes	Group	0
Cayos	15	PM	No	Solitary	0
Cayos	15	PM	No	Solitary	0
Cayos	15	PM	Yes	Solitary	0.847298
Cayos	15	PM	Yes	Solitary	0.534082
Cayos	15	PM	No	Solitary	1.28335
Cayos	15	PM	No	Solitary	0
Cayos	15	PM	Yes	Solitary	0
Cayos	15	PM	No	Solitary	0
Cayos	15	PM	No	Solitary	1.09861
Cayos	15	PM	No	Solitary	0.710242
Cayos	18	AM	Yes	Solitary	0
Cayos	18	AM	Yes	Solitary	0
Cayos	18	AM	No	Solitary	0
Cayos	18	AM	No	Solitary	0.81093
Cayos	18	AM	No	Solitary	0
Cayos	18	AM	No	Solitary	0
Cayos	18	AM	No	Solitary	0
Cayos	18	AM	No	Solitary	0
Cayos	18	AM	No	Solitary	0
Cayos	18	AM	No	Solitary	0
Cayos	18	MID	Yes	Solitary	0
Cayos	18	MID	Yes	Solitary	0
Cayos	18	MID	Yes	Solitary	0
Cayos	18	MID	Yes	Solitary	0
Cayos	18	MID	Yes	Solitary	0
Cayos	18	MID	No	Solitary	1.46634
Cayos	18	MID	Yes	Solitary	0
Cayos	18	MID	Yes	Solitary	0
Cayos	18	MID	No	Solitary	0
Cayos	18	PM	Yes	Solitary	0
Cayos	18	PM	Yes	Solitary	1.60944
Cayos	18	PM	No	Solitary	0
Cayos	18	PM	Yes	Solitary	0
Cayos	18	PM	No	Solitary	0
Cayos	18	PM	No	Solitary	0
Cayos	18	PM	No	Solitary	0
Cayos	20	AM	No	Solitary	0
Cayos	20	AM	No	Solitary	3.43399
Cayos	20	AM	No	Solitary	0
Cayos	20	AM	No	Solitary	2.25878
Cayos	20	MID	No	Solitary	3.04452
Cayos	45	AM	Yes	Solitary	1.22378
Cayos	45	AM	No	Solitary	0
Cayos	45	AM	No	Solitary	1.5748
Cayos	45	AM	Yes	Solitary	0
Cayos	45	AM	No	Solitary	1.14513
Cayos	45	AM	No	Solitary	1.93935
Cayos	45	AM	No	Solitary	2.0131
Cayos	45	AM	No	Solitary	0
Cayos	45	PM	No	Solitary	0.840999
Cayos	45	PM	Yes	Solitary	2.56495
Cayos	45	PM	Yes	Solitary	3.43399
Cayos	45	PM	Yes	Solitary	0
Cayos	45	PM	Yes	Solitary	1.51059
Cayos	60	AM	Yes	Solitary	0
Cayos	60	AM	Yes	Solitary	0.581922
Cayos	60	AM	Yes	Solitary	2.14007
Cayos	60	AM	Yes	Group	0
Cayos	60	AM	Yes	Solitary	0
Cayos	60	AM	Yes	Solitary	0.330854
Cayos	61	AM	Yes	Group	1.17007
Cayos	61	AM	No	Group	2.56495
Cayos	61	AM	Yes	Solitary	0
Cayos	61	AM	Yes	Group	1.34993
Cayos	61	AM	Yes	Group	1.20984
Cayos	61	AM	No	Solitary	2.4773
Cayos	61	AM	No	Solitary	3.21888
Cayos	61	AM	Yes	Solitary	1.25276
Cayos	61	AM	No	Solitary	1.86478
Cayos	61	AM	Yes	Solitary	2.3979
Cayos	61	AM	Yes	Solitary	0
Cayos	61	AM	No	Solitary	1.09861
Cayos	61	AM	Yes	Group	1.38629
Cayos	61	AM	Yes	Solitary	1.37392
Cayos	61	AM	Yes	Solitary	1.60944
Cayos	61	AM	Yes	Solitary	1.03609
Cayos	61	MID	Yes	Group	1.29392
Cayos	61	MID	Yes	Group	0
Cayos	61	MID	Yes	Solitary	0.69734
Cayos	61	MID	Yes	Solitary	1.34993
Cayos	61	MID	Yes	Solitary	0
Cayos	61	MID	Yes	Group	1.04597
Cayos	61	MID	No	Solitary	2.56495
Cayos	61	MID	No	Solitary	3.04452
Cayos	61	MID	No	Solitary	2.3979
Cayos	61	MID	No	Solitary	1.79176
Cayos	61	MID	No	Solitary	0
Cayos	61	PM	Yes	Group	0
Cayos	61	PM	Yes	Group	0.646627
Cayos	61	PM	Yes	Group	2.94444
Cayos	61	PM	No	Group	0
Cayos	61	PM	Yes	Group	0
Cayos	61	PM	Yes	Solitary	0
Cayos	61	PM	Yes	Group	1.55814
Cayos	61	PM	Yes	Solitary	0
Cayos	61	PM	Yes	Solitary	0
Cayos	61	PM	No	Solitary	0
Cayos	61	PM	No	Solitary	0
Cayos	61	PM	No	Solitary	0
Cayos	61	PM	No	Solitary	0
Cayos	61	PM	No	Group	0
Cayos	61	PM	No	Solitary	0
Cayos	61	PM	Yes	Group	0.141412
Cayos	61	PM	Yes	Solitary	0
Cayos	61	PM	Yes	Solitary	2.03688
Cayos	61	PM	No	Solitary	3.04452
Cayos	61	PM	No	Solitary	0
Cayos	68	AM	No	Solitary	1.58329
Cayos	68	AM	No	Solitary	0
Cayos	68	AM	No	Solitary	1.31568
Cayos	68	AM	No	Solitary	1.55814
Cayos	68	AM	No	Solitary	2.14007
Cayos	68	AM	Yes	Group	0.629095
Cayos	68	AM	No	Solitary	1.60944
Cayos	68	AM	No	Solitary	0
Cayos	68	AM	Yes	Solitary	0
Cayos	68	AM	No	Solitary	2.03688
Cayos	68	AM	No	Solitary	0
Cayos	68	AM	No	Solitary	0
Cayos	68	AM	No	Solitary	0
Cayos	68	MID	No	Solitary	0
Cayos	68	PM	No	Solitary	0
Cayos	68	PM	No	Solitary	0
Cayos	68	PM	No	Solitary	0
Cayos	68	PM	No	Solitary	0
Cayos	68	PM	No	Solitary	0
Cayos	69	AM	Yes	Group	1.55814
Cayos	69	AM	Yes	Solitary	0
Cayos	69	AM	Yes	Solitary	2.10413
Cayos	69	AM	Yes	Solitary	0
Cayos	69	AM	Yes	Solitary	0
Cayos	69	AM	Yes	Solitary	0
Cayos	69	MID	Yes	Solitary	1.94591
Cayos	69	MID	Yes	Solitary	0.684917
Cayos	69	PM	Yes	Solitary	0
Cayos	69	PM	Yes	Solitary	0.475058
Cayos	69	PM	Yes	Solitary	0
Cayos	69	PM	Yes	Solitary	0
Cayos	69	PM	Yes	Solitary	0
Cayos	69	PM	Yes	Solitary	0
Cayos	69	PM	Yes	Solitary	0
Cayos	69	PM	Yes	Group	0
Cayos	69	PM	Yes	Solitary	1.09419
Cayos	69	PM	Yes	Solitary	0.201346
Cayos	69	PM	Yes	Solitary	0.777705
Cayos	69	PM	Yes	Solitary	0
Cayos	69	PM	Yes	Solitary	0
Cayos	69	PM	Yes	Solitary	0
Cayos	69	PM	Yes	Solitary	0
Cayos	69	PM	Yes	Solitary	0.742374
Cayos	69	PM	Yes	Solitary	0
Cayos	69	PM	Yes	Solitary	0
Cayos	79	AM	No	Solitary	0
Cayos	79	AM	No	Solitary	0
Cayos	79	AM	No	Solitary	0
Cayos	79	AM	Yes	Solitary	0
Cayos	79	MID	No	Solitary	2.77259
Cayos	79	MID	No	Solitary	2.56495
Cayos	79	MID	No	Solitary	0
Cayos	80	AM	No	Solitary	0.980829
Cayos	80	AM	No	Solitary	0
Cayos	80	AM	No	Solitary	0
Cayos	80	AM	No	Solitary	0.767255
Cayos	80	AM	No	Solitary	1.72551
Cayos	80	AM	No	Solitary	0
Cayos	80	AM	No	Solitary	1.31568
Cayos	80	AM	No	Solitary	0
Cayos	80	AM	No	Solitary	1.17007
Cayos	80	AM	No	Solitary	2.56495
Cayos	80	AM	No	Solitary	0.502092
Cayos	80	AM	No	Solitary	0
Cayos	80	AM	No	Solitary	0
Cayos	80	AM	Yes	Solitary	0.916291
Cayos	80	AM	No	Solitary	0
Cayos	80	AM	No	Group	0
Cayos	80	AM	No	Group	1.01693
Cayos	80	AM	No	Solitary	0
Cayos	83	AM	Yes	Group	0.211309
Cayos	83	AM	Yes	Group	0.372341
Cayos	83	AM	Yes	Group	0.686955
Cayos	83	AM	Yes	Group	0.49435
Cayos	83	AM	Yes	Group	0.318454
Cayos	83	AM	Yes	Group	1.38629
Cayos	83	AM	Yes	Group	1.25276
Cayos	83	AM	Yes	Group	0
Cayos	83	AM	Yes	Group	1.72551
Cayos	83	AM	Yes	Group	0
Cayos	83	AM	Yes	Group	0.98519
Cayos	83	AM	Yes	Group	0.425904
Cayos	83	AM	Yes	Group	1.38629
Cayos	83	AM	Yes	Group	1.46634
Cayos	83	AM	Yes	Group	0
Cayos	83	AM	Yes	Group	0.232705
Cayos	83	AM	Yes	Group	0
Cayos	83	AM	Yes	Group	0
Cayos	83	MID	Yes	Group	1.38629
Cayos	83	MID	Yes	Group	0
Cayos	83	MID	Yes	Group	0
Cayos	83	MID	Yes	Group	1.78191
Cayos	83	MID	Yes	Group	0.645187
Cayos	83	MID	Yes	Group	0
Cayos	83	PM	Yes	Solitary	0
Cayos	83	PM	Yes	Group	2.50553
Cayos	83	PM	Yes	Group	2.05316
Cayos	83	PM	Yes	Group	1.36783
Cayos	83	PM	Yes	Group	1.63665
Cayos	83	PM	Yes	Group	0.880359
Cayos	83	PM	Yes	Group	0.81093
Cayos	83	PM	Yes	Group	1.04931
Cayos	83	PM	Yes	Group	1.06015
Cayos	83	PM	Yes	Group	1.37699
Cayos	83	PM	Yes	Solitary	0
Cayos	83	PM	Yes	Solitary	1.27297
Cayos	83	PM	No	Group	1.06983
Cayos	83	PM	Yes	Solitary	0.963793
Cayos	84	MID	Yes	Solitary	1.17007
Cayos	84	PM	Yes	Solitary	1.03609
Cayos	84	PM	Yes	Solitary	0.51531
Cayos	100	AM	Yes	Solitary	0
Cayos	100	AM	Yes	Solitary	0
Cayos	100	AM	Yes	Solitary	0
Cayos	100	AM	Yes	Solitary	0.963793
Cayos	100	AM	Yes	Solitary	0
Cayos	100	AM	Yes	Solitary	0.898661
Cayos	100	AM	Yes	Solitary	0.370018
Cayos	100	AM	Yes	Solitary	1.72551
Cayos	100	AM	Yes	Solitary	0
Cayos	100	AM	Yes	Solitary	0.178514
Cayos	100	AM	Yes	Solitary	0
Cayos	100	MID	Yes	Solitary	0
Cayos	100	MID	Yes	Solitary	0
Tela	18	AM	No	Solitary	1.60944
Tela	18	AM	No	Solitary	2.19722
Tela	18	AM	No	Solitary	1.66501
Tela	18	AM	Yes	Group	0
Tela	18	AM	No	Solitary	0
Tela	18	AM	Yes	Group	0.955511
Tela	20	AM	Yes	Group	0.455476
Tela	20	AM	Yes	Group	2.3979
Tela	20	AM	Yes	Group	0.423868
Tela	20	AM	Yes	Group	0
Tela	20	AM	Yes	Group	0
Tela	20	AM	Yes	Group	0.315081
Tela	20	AM	Yes	Group	0
Tela	20	AM	Yes	Group	0.632523
Tela	20	AM	Yes	Group	0
Tela	20	AM	Yes	Group	0
Tela	22	AM	No	Group	0
Tela	22	AM	No	Group	0
Tela	22	AM	No	Group	0
Tela	22	AM	No	Group	0
Tela	22	AM	No	Solitary	0
Tela	22	AM	No	Group	0
Tela	22	AM	No	Group	0
Tela	22	AM	No	Group	2.56495
Tela	22	AM	Yes	Group	0
Tela	22	AM	No	Group	0
Tela	22	AM	No	Group	0
Tela	22	AM	Yes	Group	1.94591
Tela	22	AM	No	Group	0
Tela	22	AM	No	Solitary	0
Tela	22	AM	Yes	Group	0.625706
Tela	22	AM	No	Solitary	0
Tela	22	AM	No	Group	0
Tela	22	AM	Yes	Group	0
Tela	22	AM	No	Group	0
Tela	22	AM	No	Group	0
Tela	22	AM	Yes	Group	0.653926
Tela	22	AM	No	Group	0.159488
Tela	22	AM	No	Group	1.66501
Tela	22	AM	Yes	Group	0
Tela	22	AM	No	Group	0
Tela	22	AM	No	Group	0
Tela	22	AM	No	Group	0
Tela	32	MID	No	Group	0
Tela	32	MID	No	Solitary	2.14007
Tela	32	MID	No	Group	1.43848
Tela	32	MID	No	Solitary	0
Tela	32	MID	No	Group	0
Tela	32	MID	No	Group	0
Tela	32	MID	No	Group	0
Tela	32	MID	No	Group	0
Tela	32	MID	No	Group	0
Tela	32	MID	No	Group	0
Tela	32	MID	No	Group	0
Tela	32	MID	No	Group	0
Tela	32	MID	No	Group	0
Tela	32	MID	Yes	Group	0
Tela	32	MID	No	Group	1.46634
Tela	32	MID	No	Group	0
Tela	32	MID	Yes	Solitary	0
Tela	32	MID	No	Group	1.55814
Tela	32	MID	No	Group	0
Tela	32	MID	No	Group	1.38629
Tela	32	MID	No	Group	0
Tela	32	MID	No	Group	0
Tela	32	MID	No	Group	0
Tela	32	MID	No	Group	0
Tela	33	MID	No	Solitary	0
Tela	33	MID	No	Solitary	0
Tela	33	MID	No	Solitary	0
Tela	33	MID	No	Solitary	0
Tela	37	AM	No	Group	1.94591
Tela	37	AM	No	Solitary	0
Tela	37	AM	No	Group	2.3979
Tela	37	AM	Yes	Group	0
Tela	37	AM	No	Group	0
Tela	37	AM	No	Group	0
Tela	37	AM	No	Group	0
Tela	37	AM	No	Group	0
Tela	37	AM	No	Group	1.09861
Tela	37	AM	No	Group	1.94591
Tela	37	AM	No	Solitary	0
Tela	37	AM	No	Group	2.94444
Tela	37	AM	No	Solitary	1.51059
Tela	37	AM	No	Group	0
Tela	37	AM	No	Group	1.94591
Tela	37	AM	No	Group	0
Tela	37	AM	No	Group	0
Tela	37	AM	No	Group	0
Tela	37	AM	No	Solitary	0
Tela	37	AM	No	Group	0
Tela	37	AM	No	Group	0
Tela	37	AM	No	Group	1.72551
Tela	37	AM	No	Group	0
Tela	37	AM	No	Group	1.25276
Tela	37	AM	No	Group	0
Tela	37	AM	No	Solitary	2.85438
Tela	37	AM	No	Group	0.873529
Tela	37	AM	No	Group	0
Tela	37	AM	No	Solitary	0
Tela	37	AM	No	Solitary	0
Tela	37	AM	No	Group	2.3979
Tela	37	AM	No	Group	0
Tela	37	AM	No	Solitary	0
Tela	37	AM	No	Solitary	0
Tela	37	AM	No	Group	3.61092
Tela	42	MID	No	Group	2.14007
Tela	66	AM	No	Solitary	0
Tela	66	AM	No	Solitary	0
Tela	66	AM	Yes	Solitary	0
Tela	66	AM	Yes	Solitary	0
Tela	66	AM	Yes	Solitary	0
Tela	66	AM	Yes	Solitary	0
Tela	66	AM	No	Solitary	0
Tela	66	AM	Yes	Solitary	0
Tela	66	AM	Yes	Solitary	0
Tela	66	AM	No	Solitary	0
Tela	130	AM	Yes	Group	0
Tela	130	AM	Yes	Solitary	0
Tela	130	AM	Yes	Group	0
Tela	130	AM	Yes	Solitary	0
Tela	130	AM	No	Group	1.07687
Tela	130	AM	No	Solitary	0
Tela	130	AM	No	Group	0
Tela	130	AM	No	Group	0
Tela	130	AM	Yes	Group	0
Tela	130	MID	Yes	Solitary	1.94591
Tela	210	AM	No	Solitary	0
Tela	210	AM	Yes	Solitary	1.70475
Tela	210	AM	Yes	Solitary	1.29928
Tela	210	AM	Yes	Solitary	0
Tela	210	AM	Yes	Solitary	0
Tela	210	AM	Yes	Solitary	1.66501
Tela	250	AM	No	Group	1.55814
Tela	250	AM	No	Group	0
Tela	310	AM	No	Solitary	0.653926
Tela	310	AM	No	Solitary	0.619039
Tela	310	AM	No	Group	1.22378
Tela	310	AM	No	Group	1.14513
Tela	380	AM	No	Group	0
Tela	380	AM	No	Group	1.07687
Tela	380	AM	No	Group	0
Tela	380	AM	No	Group	1.12134
Tela	380	AM	No	Group	1.31568
Tela	380	AM	No	Group	0
Tela	380	AM	No	Group	0
Tela	380	AM	No	Group	1.38629
Tela	380	AM	No	Group	1.31568
Tela	380	AM	No	Group	0
Tela	380	AM	No	Group	0
Tela	380	AM	No	Group	0
Tela	380	AM	Yes	Group	0
Tela	380	AM	No	Group	0
Tela	380	AM	No	Group	0
Tela	380	AM	No	Group	1.66501
Tela	380	AM	No	Group	3.04452
Tela	380	AM	No	Group	0
Tela	380	AM	No	Group	0
Tela	380	AM	No	Group	0
Tela	380	AM	No	Group	0
Tela	380	AM	No	Solitary	0
Tela	380	AM	No	Group	2.14007
Tela	380	AM	No	Group	0
Tela	380	AM	No	Group	0
Tela	380	AM	No	Group	1.42501
Tela	380	AM	No	Group	0
Tela	400	AM	No	Solitary	1.42501
Tela	400	AM	No	Solitary	0
Tela	400	AM	No	Solitary	0
Tela	400	AM	No	Solitary	0
Tela	400	AM	No	Solitary	0
Tela	500	AM	Yes	Solitary	0
Tela	500	AM	No	Group	0.665201
Tela	500	AM	No	Solitary	0
Tela	500	AM	No	Solitary	2.25878
Tela	500	AM	No	Solitary	0
Tela	500	AM	No	Solitary	0
Tela	500	AM	No	Group	0
Tela	500	AM	No	Group	0
Tela	500	AM	No	Group	0
Tela	500	AM	No	Solitary	0
Tela	500	AM	No	Group	0
Tela	500	AM	No	Solitary	0
Tela	500	AM	No	Group	1.86478
Tela	500	AM	No	Solitary	0
Tela	500	AM	No	Solitary	2.77259
Tela	500	AM	No	Solitary	0
Tela	500	AM	No	Group	0
Tela	500	AM	No	Solitary	0
Tela	500	AM	No	Solitary	0
Tela	500	AM	No	Solitary	0
Tela	500	AM	No	Group	0
Tela	500	AM	No	Solitary	0
Tela	500	AM	No	Solitary	0
Tela	500	AM	No	Solitary	0
Tela	500	AM	No	Group	0
Tela	500	AM	No	Group	0
Tela	500	AM	No	Solitary	0
Tela	500	AM	No	Solitary	0
Tela	500	AM	No	Group	0
Tela	500	AM	Yes	Solitary	0
Tela	500	AM	Yes	Solitary	2.3979
Tela	500	AM	No	Solitary	0
Tela	500	AM	No	Solitary	0
Tela	500	AM	Yes	Solitary	0
Tela	500	AM	No	Group	2.77259
Tela	500	AM	No	Solitary	3.04452
Tela	500	AM	No	Group	0
Tela	500	AM	No	Group	0
Tela	500	AM	No	Group	0
Tela	500	AM	No	Solitary	0
Tela	500	AM	No	Solitary	0
Tela	500	AM	No	Group	1.23088
Tela	500	AM	No	Group	0.493658
Tela	620	MID	Yes	Group	0
Tela	620	MID	No	Solitary	0
Tela	620	MID	Yes	Group	0
Tela	620	MID	Yes	Solitary	0
Tela	670	MID	No	Solitary	0
Tela	670	MID	No	Solitary	1.55814
Tela	700	AM	No	Group	0
Tela	700	AM	No	Group	0
Tela	700	AM	Yes	Group	1.51059
Tela	700	AM	No	Group	0
Tela	700	AM	No	Group	1.72551
Tela	700	AM	No	Group	0
Tela	700	AM	No	Solitary	0
Tela	700	AM	No	Group	2.25878
Tela	700	AM	Yes	Group	0
Tela	700	AM	No	Solitary	0
Tela	700	AM	No	Group	0
Tela	700	AM	No	Group	1.09861
Tela	700	AM	No	Group	0
Tela	700	AM	No	Group	1.14513
Tela	700	AM	No	Group	1.94591
Tela	700	AM	Yes	Group	0
Tela	700	AM	No	Group	0
Tela	700	AM	No	Group	0
Tela	700	AM	No	Group	1.31568
Tela	700	AM	Yes	Solitary	0
Tela	700	MID	Yes	Group	1.51059
Tela	700	MID	No	Group	0
Tela	700	MID	No	Group	1.72551
Tela	700	MID	No	Solitary	0
Tela	700	MID	No	Group	0
Tela	700	MID	No	Group	0
Tela	700	MID	No	Solitary	0
Tela	700	MID	No	Solitary	0
Tela	700	MID	No	Solitary	0.847298
Tela	700	MID	No	Solitary	0
Tela	700	MID	No	Solitary	0
Tela	700	MID	No	Group	1.94591
Tela	700	MID	No	Solitary	0
Tela	700	MID	No	Group	0
Tela	700	MID	No	Group	0
Tela	700	MID	No	Group	0
Tela	700	MID	No	Solitary	0
Tela	700	MID	No	Group	0
Tela	700	MID	No	Solitary	1.34993
Tela	700	MID	No	Solitary	0
Tela	700	MID	No	Solitary	0
Tela	700	MID	No	Group	1.72551
Tela	700	MID	No	Solitary	1.94591
Tela	700	MID	No	Solitary	0
Tela	700	MID	No	Group	0
Tela	700	MID	No	Group	1.55814
Tela	700	MID	No	Group	0
Tela	700	MID	No	Group	1.94591
Tela	700	MID	No	Solitary	0
Tela	700	MID	No	Solitary	0
Tela	700	MID	No	Group	2.66259
Tela	700	MID	No	Group	0
Tela	900	AM	No	Group	0
Tela	900	AM	No	Group	0
Tela	900	AM	No	Group	0
Tela	900	AM	No	Group	0
Tela	900	AM	No	Group	0
Tela	900	AM	No	Group	3.04452
Tela	900	AM	No	Group	0
Tela	900	AM	No	Group	0
Tela	900	AM	No	Solitary	0
Tela	900	AM	No	Group	0
Tela	900	AM	No	Group	0
Tela	900	AM	No	Solitary	0
Tela	900	AM	No	Group	0
Tela	900	AM	No	Group	0
Tela	900	AM	No	Group	0
Tela	900	AM	No	Group	0
Tela	900	AM	No	Group	0.701586
Tela	900	AM	Yes	Group	1.72551
Tela	900	AM	Yes	Group	0
Tela	900	AM	No	Group	0
Tela	900	AM	No	Group	1.79176
Tela	900	AM	No	Group	0
Tela	900	AM	No	Group	0
Tela	900	AM	No	Group	0
Tela	900	AM	No	Group	1.79176
Tela	900	AM	No	Group	0
Tela	900	AM	No	Group	2.0131
Tela	900	AM	No	Solitary	0
Tela	900	AM	No	Group	0
Tela	900	AM	No	Group	3.2581
Tela	900	AM	No	Group	3.43399
Tela	900	AM	No	Solitary	1.72551
Tela	900	AM	No	Group	0
Tela	900	AM	No	Group	1.31568
Tela	900	AM	No	Group	2.3254
Tela	900	AM	No	Group	0
Tela	900	AM	No	Group	1.79176
Tela	900	AM	No	Group	1.70475
Tela	900	AM	No	Solitary	2.3979
Tela	900	AM	No	Solitary	0
Tela	900	AM	No	Solitary	0
Tela	900	AM	No	Group	2.10917
Tela	900	AM	No	Group	0
Tela	900	AM	No	Solitary	2.56495
Tela	900	AM	No	Group	0
Tela	900	AM	No	Group	0
Tela	900	AM	Yes	Group	0
Tela	900	AM	No	Group	2.3979
Tela	900	AM	No	Solitary	2.03688
Tela	900	AM	No	Group	1.58329
Tela	900	AM	No	Solitary	0
Tela	900	AM	No	Group	1.26785
Tela	900	AM	No	Group	1.17007
Tela	900	AM	No	Group	1.31568
Tela	900	AM	No	Solitary	2.03688
Tela	900	AM	No	Group	1.31568
Tela	900	AM	No	Group	0
Tela	900	AM	No	Group	2.3979
Tela	900	MID	No	Solitary	0
Tela	900	MID	Yes	Group	0
Tela	900	MID	Yes	Group	1.86478
Tela	900	MID	No	Group	0
Tela	900	MID	Yes	Group	0
Utila	12	AM	No	Solitary	0
Utila	12	MID	No	Solitary	0
Utila	12	MID	No	Solitary	0
Utila	12	MID	No	Solitary	0
Utila	12	MID	No	Solitary	2.25878
Utila	12	MID	Yes	Solitary	0.554311
Utila	12	MID	Yes	Solitary	0
Utila	12	MID	No	Solitary	0
Utila	12	PM	No	Solitary	0
Utila	12	PM	No	Solitary	0
Utila	12	PM	No	Solitary	0
Utila	12	PM	No	Solitary	0
Utila	25	AM	No	Solitary	0
Utila	25	AM	No	Solitary	0
Utila	25	AM	No	Solitary	0
Utila	28	AM	No	Solitary	3.04452
Utila	28	AM	No	Solitary	1.66501
Utila	28	AM	No	Solitary	1.63665
Utila	28	AM	No	Solitary	3.43399
Utila	28	AM	No	Solitary	2.66259
Utila	28	AM	No	Solitary	2.66259
Utila	28	AM	No	Solitary	3.43399
Utila	28	AM	No	Solitary	2.89828
Utila	28	AM	No	Solitary	4.11087
Utila	28	AM	No	Solitary	2.56495
Utila	28	AM	No	Solitary	1.79176
Utila	28	AM	No	Solitary	2.46081
Utila	28	AM	No	Solitary	2.77259
Utila	28	AM	No	Solitary	0
Utila	28	AM	No	Solitary	3.04452
Utila	28	AM	No	Solitary	1.94591
Utila	28	AM	No	Solitary	2.56495
Utila	28	AM	No	Solitary	1.94591
Utila	28	AM	No	Solitary	3.157
Utila	28	AM	No	Solitary	0.980829
Utila	28	AM	No	Solitary	0
Utila	28	AM	No	Solitary	2.69774
Utila	28	AM	No	Solitary	1.72551
Utila	28	AM	No	Solitary	1.72551
Utila	28	MID	No	Solitary	2.17771
Utila	28	MID	No	Solitary	2.66259
Utila	28	MID	No	Solitary	3.11034
Utila	28	MID	No	Solitary	1.90424
Utila	28	MID	No	Solitary	2.34887
Utila	28	MID	No	Solitary	2.17771
Utila	28	MID	No	Solitary	3.43399
Utila	28	MID	No	Solitary	2.77259
Utila	28	MID	No	Solitary	1.89085
Utila	28	MID	No	Solitary	1.42501
Utila	28	MID	No	Solitary	1.58329
Utila	28	MID	No	Solitary	0
Utila	28	MID	No	Solitary	2.11296
Utila	28	MID	No	Solitary	3.2852
Utila	28	MID	No	Solitary	1.72551
Utila	28	MID	No	Solitary	2.14007
Utila	28	MID	No	Solitary	2.10413
Utila	28	MID	No	Solitary	2.56495
Utila	28	PM	No	Solitary	0
Utila	28	PM	No	Solitary	0
Utila	28	PM	No	Solitary	0
Utila	28	PM	No	Group	0.399986
Utila	28	PM	No	Solitary	0.737599
Utila	28	PM	No	Solitary	0
Utila	28	PM	No	Group	0
Utila	30	MID	No	Solitary	0
Utila	30	MID	No	Solitary	1.72551
Utila	30	MID	No	Solitary	1.86478
Utila	30	MID	No	Solitary	1.17007
Utila	30	MID	No	Solitary	3.04452
Utila	30	PM	No	Solitary	0
Utila	30	PM	No	Solitary	0
Utila	30	PM	No	Solitary	0
Utila	30	PM	No	Solitary	0
Utila	30	PM	No	Solitary	0
Utila	30	PM	No	Solitary	0
Utila	32	AM	Yes	Group	0.593775
Utila	32	AM	Yes	Solitary	2.3979
Utila	32	MID	Yes	Solitary	1.94591
Utila	32	MID	No	Group	0
Utila	32	PM	Yes	Group	0
Utila	32	PM	Yes	Group	0
Utila	32	PM	Yes	Solitary	0
Utila	35	AM	Yes	Solitary	0
Utila	35	AM	Yes	Solitary	0
Utila	35	AM	No	Group	1.66501
Utila	35	AM	No	Solitary	0
Utila	35	AM	No	Solitary	0
Utila	35	AM	Yes	Solitary	0.806002
Utila	35	AM	No	Solitary	0
Utila	35	AM	No	Solitary	0
Utila	35	AM	No	Solitary	1.86478
Utila	35	AM	No	Solitary	0
Utila	35	AM	No	Solitary	0
Utila	35	AM	No	Group	0
Utila	35	MID	No	Solitary	0
Utila	35	MID	Yes	Group	1.48075
Utila	35	MID	No	Solitary	0
Utila	35	PM	Yes	Solitary	0
Utila	35	PM	No	Solitary	0
Utila	35	PM	No	Solitary	0
Utila	35	PM	No	Solitary	1.72551
Utila	35	PM	No	Solitary	0
Utila	35	PM	No	Solitary	0
Utila	35	PM	No	Group	1.31568
Utila	35	PM	No	Group	1.55814
Utila	35	PM	No	Solitary	0
Utila	35	PM	No	Solitary	0
Utila	35	PM	No	Solitary	1.51059
Utila	35	PM	No	Solitary	0
Utila	35	PM	No	Solitary	2.56495
Utila	35	PM	No	Solitary	0
Utila	35	PM	No	Solitary	0
Utila	35	PM	No	Solitary	2.25878
Utila	35	PM	No	Solitary	0
Utila	35	PM	No	Solitary	0
Utila	35	PM	Yes	Solitary	0
Utila	35	PM	No	Group	0
Utila	35	PM	No	Solitary	0
Utila	35	PM	No	Solitary	0
Utila	35	PM	No	Solitary	0
Utila	35	PM	No	Group	0
Utila	35	PM	No	Solitary	1.86478
Utila	35	PM	No	Solitary	0
Utila	35	PM	No	Group	2.56495
Utila	35	PM	No	Solitary	0
Utila	52	AM	Yes	Group	1.46634
Utila	52	AM	Yes	Solitary	0
Utila	52	AM	Yes	Solitary	0
Utila	52	AM	Yes	Group	0
Utila	52	AM	Yes	Group	0
Utila	52	AM	Yes	Group	1.51059
Utila	52	AM	Yes	Group	0
Utila	52	AM	Yes	Solitary	1.09861
Utila	52	AM	Yes	Group	0
Utila	52	AM	Yes	Group	1.38629
Utila	52	AM	No	Solitary	1.34993
Utila	52	AM	Yes	Group	0.777705
Utila	52	AM	Yes	Group	1.94591
Utila	52	AM	Yes	Solitary	0
Utila	52	AM	Yes	Solitary	0
Utila	52	AM	Yes	Solitary	0
Utila	52	AM	Yes	Group	1.72551
Utila	52	AM	Yes	Group	0
Utila	52	AM	Yes	Solitary	0
Utila	52	AM	No	Solitary	0
Utila	52	MID	Yes	Group	0
Utila	52	MID	Yes	Group	0
Utila	52	MID	Yes	Group	1.38629
Utila	52	MID	Yes	Group	1.94591
Utila	52	MID	Yes	Solitary	0
Utila	52	MID	Yes	Group	0
Utila	52	PM	No	Group	1.19625
Utila	52	PM	Yes	Group	0
Utila	52	PM	Yes	Solitary	0
Utila	52	PM	Yes	Solitary	0
Utila	52	PM	Yes	Group	1.31568
Utila	52	PM	Yes	Group	2.15397
Utila	52	PM	Yes	Group	0.728239
Utila	52	PM	Yes	Group	1.09861
Utila	52	PM	Yes	Group	0
Utila	52	PM	Yes	Group	0
Utila	59	AM	No	Group	0
Utila	59	AM	No	Solitary	0
Utila	59	AM	Yes	Solitary	0
Utila	59	AM	Yes	Solitary	0
Utila	59	AM	Yes	Group	0
Utila	59	AM	Yes	Solitary	0
Utila	59	AM	Yes	Group	0
Utila	59	AM	No	Solitary	0
Utila	63	MID	Yes	Group	1.64664
Utila	63	MID	Yes	Group	0.323212
Utila	72	AM	No	Group	1.66501
Utila	72	AM	No	Solitary	1.34993
Utila	72	AM	Yes	Group	0.51531
Utila	72	AM	No	Group	0
Utila	72	AM	No	Solitary	0
Utila	72	AM	No	Group	0
Utila	72	AM	Yes	Solitary	0.576176
Utila	72	AM	No	Group	0
Utila	72	AM	No	Solitary	0
Utila	72	AM	No	Solitary	0
Utila	72	AM	No	Solitary	0
Utila	72	AM	Yes	Group	1.7346
Utila	72	AM	No	Solitary	0
Utila	72	AM	Yes	Solitary	1.62746
Utila	72	AM	No	Group	1.03609
Utila	75	AM	Yes	Solitary	0
Utila	75	AM	Yes	Solitary	0
Utila	78	PM	Yes	Solitary	0.901548
Utila	78	PM	Yes	Solitary	0
Utila	78	PM	Yes	Group	0
Utila	78	PM	Yes	Group	0.955511
Utila	78	PM	Yes	Solitary	3.04452
Utila	78	PM	Yes	Solitary	0.66905
Utila	94	AM	Yes	Solitary	0
Utila	94	AM	Yes	Solitary	1.46634
Utila	94	AM	Yes	Solitary	0
Utila	94	AM	No	Solitary	0
Utila	94	AM	Yes	Solitary	0
Utila	94	AM	Yes	Solitary	1.12134
Utila	94	AM	Yes	Solitary	1.12134
Utila	94	AM	Yes	Solitary	0.684917
Utila	94	AM	Yes	Solitary	2.06978
Utila	94	AM	No	Solitary	0
Utila	94	AM	Yes	Solitary	2.19722
Utila	94	AM	Yes	Solitary	0
Utila	94	AM	Yes	Solitary	0
Utila	94	AM	Yes	Solitary	0
Utila	95	MID	Yes	Group	0
Utila	95	MID	Yes	Group	0
Utila	95	MID	Yes	Group	0
Utila	102	AM	Yes	Solitary	2.62
Utila	102	AM	Yes	Solitary	0
Utila	102	AM	No	Solitary	0
Utila	102	AM	Yes	Group	0.880359
Utila	102	AM	Yes	Group	0.369251
Utila	102	AM	Yes	Group	0.405465
Utila	102	AM	Yes	Group	0
Utila	102	AM	Yes	Group	0.336472
Utila	102	AM	Yes	Solitary	0.847298
Utila	103	AM	No	Solitary	0
Utila	103	AM	No	Solitary	0
Utila	103	AM	No	Solitary	0
Utila	103	AM	No	Solitary	0
Utila	103	AM	No	Solitary	0
Utila	103	AM	No	Solitary	0
Utila	103	AM	No	Solitary	0
Utila	103	AM	No	Solitary	1.72551
Utila	103	AM	No	Solitary	2.3979
Utila	103	AM	No	Solitary	0
Utila	103	AM	No	Solitary	2.56495
Utila	103	AM	No	Solitary	2.56495
Utila	103	AM	No	Solitary	1.46634
Utila	103	AM	No	Solitary	0
Utila	103	AM	No	Solitary	0
Utila	103	AM	No	Solitary	1.51059
Utila	103	AM	No	Solitary	1.79176
Utila	103	AM	No	Solitary	1.94591
Utila	103	AM	No	Solitary	1.25276
Utila	103	PM	Yes	Solitary	0
Utila	103	PM	No	Solitary	0
Utila	103	PM	No	Solitary	0
Utila	103	PM	No	Solitary	1.51059
Utila	103	PM	No	Solitary	0
Utila	103	PM	No	Solitary	0.710242
Utila	103	PM	No	Solitary	0
Utila	103	PM	No	Solitary	0
Utila	103	PM	No	Group	0
Utila	103	PM	No	Group	0
Utila	103	PM	No	Solitary	2.25878
Utila	103	PM	No	Solitary	0.399986
Utila	103	PM	No	Solitary	0
Utila	103	PM	No	Group	0.873529
Utila	103	PM	No	Solitary	0
Utila	103	PM	No	Group	0
Utila	103	PM	No	Solitary	2.25878
Utila	107	AM	No	Solitary	0.767255
Utila	107	AM	No	Solitary	0
Utila	107	MID	No	Solitary	0
Utila	108	AM	No	Solitary	1.46634
Utila	108	AM	Yes	Solitary	0
Utila	108	AM	No	Solitary	1.20527
Utila	108	AM	No	Solitary	2.56495
Utila	108	AM	No	Solitary	0
Utila	108	AM	No	Solitary	0
Utila	108	AM	No	Solitary	0
Utila	108	AM	No	Solitary	1.72551
Utila	108	AM	No	Group	2.19722
Utila	108	AM	No	Solitary	0
Utila	150	PM	No	Solitary	3.04452
Utila	150	PM	No	Solitary	1.66501
Utila	150	PM	No	Solitary	2.3254
Utila	150	PM	No	Solitary	2.56495
Utila	150	PM	No	Solitary	2.4773
Utila	150	PM	No	Solitary	2.56495
Utila	150	PM	No	Solitary	2.56495
Utila	150	PM	No	Solitary	2.14007
Utila	150	PM	No	Solitary	2.03688
Utila	150	PM	No	Solitary	0
Utila	150	PM	No	Solitary	3.04452
Utila	150	PM	No	Solitary	2.96844
Utila	150	PM	No	Solitary	2.56495
Utila	150	PM	No	Solitary	2.56495
Utila	150	PM	No	Solitary	2.77259
Utila	150	PM	No	Solitary	2.3979
Utila	150	PM	No	Solitary	3.04452
Utila	150	PM	No	Solitary	3.04452
Utila	150	PM	No	Solitary	2.56495
Utila	150	PM	No	Solitary	3.04452
Utila	150	PM	No	Solitary	3.04452
Utila	150	PM	No	Solitary	2.3979
Utila	150	PM	No	Solitary	1.38629
Utila	150	PM	No	Solitary	2.77259
Utila	150	PM	No	Solitary	2.77259
Utila	600	MID	No	Solitary	0
Utila	610	MID	Yes	Solitary	0
Utila	610	MID	No	Group	0
Utila	610	MID	Yes	Group	0
Utila	610	MID	Yes	Group	0
Utila	610	MID	Yes	Solitary	0.728239
Utila	610	MID	Yes	Solitary	0
Utila	610	MID	Yes	Group	1.22378
Utila	610	MID	No	Group	0.719123
Utila	610	MID	Yes	Group	0
Utila	610	MID	Yes	Group	0
Utila	610	MID	Yes	Group	0
Utila	610	MID	Yes	Solitary	0
Utila	610	MID	Yes	Solitary	0
Utila	610	PM	Yes	Group	0
Utila	610	PM	Yes	Group	0
Utila	610	PM	Yes	Group	0
Utila	610	PM	Yes	Group	0
Utila	610	PM	Yes	Group	0
Utila	610	PM	Yes	Group	0
Utila	610	PM	Yes	Group	0
Utila	610	PM	Yes	Group	1.17007
Utila	610	PM	Yes	Group	0
Utila	610	PM	Yes	Group	0
Utila	610	PM	Yes	Group	0
Utila	610	PM	Yes	Group	0
Utila	610	PM	Yes	Group	0
Utila	610	PM	Yes	Solitary	0
Utila	610	PM	Yes	Group	1.51059
Utila	610	PM	Yes	Group	0
Utila	610	PM	Yes	Group	1.72551
Utila	610	PM	Yes	Group	1.55814
Utila	690	AM	Yes	Solitary	1.51059
Utila	690	AM	No	Solitary	0
Utila	690	AM	Yes	Solitary	0
Utila	790	MID	Yes	Solitary	0
Utila	790	MID	Yes	Solitary	0
Utila	790	MID	Yes	Solitary	0
Utila	790	MID	Yes	Solitary	0
Utila	790	MID	Yes	Solitary	0
Utila	790	MID	Yes	Solitary	0
Utila	790	MID	Yes	Solitary	0
Utila	790	MID	Yes	Solitary	0
Utila	790	MID	Yes	Solitary	0
Utila	790	MID	Yes	Solitary	0
Utila	790	MID	Yes	Solitary	1.17007
Utila	790	PM	No	Solitary	0
Utila	790	PM	No	Solitary	1.53393
Utila	840	AM	Yes	Solitary	0
Utila	840	AM	Yes	Solitary	0.901548

## Sheet: GEE2
ReefSite	Tag	TOD	Predatory	GroupSize	lnCheatrate
Cayos	9	AM	No	Solitary	1.51059
Cayos	9	AM	Yes	Solitary	0
Cayos	9	AM	No	Solitary	0
Cayos	9	AM	No	Solitary	1.19625
Cayos	9	AM	No	Solitary	0.998529
Cayos	9	AM	No	Solitary	0
Cayos	9	AM	Yes	Solitary	0
Cayos	9	MID	No	Solitary	0
Cayos	9	MID	No	Solitary	0
Cayos	9	MID	Yes	Solitary	0.0645385
Cayos	9	MID	No	Solitary	1.51059
Cayos	9	MID	No	Solitary	0
Cayos	9	PM	No	Solitary	0
Cayos	9	PM	No	Solitary	0
Cayos	14	AM	No	Group	0
Cayos	14	AM	No	Solitary	0
Cayos	14	AM	Yes	Solitary	0
Cayos	14	AM	No	Group	0
Cayos	14	AM	No	Group	0
Cayos	14	AM	No	Group	0
Cayos	14	AM	No	Group	0
Cayos	14	AM	No	Solitary	0
Cayos	14	MID	No	Solitary	0
Cayos	14	MID	No	Solitary	0
Cayos	14	MID	Yes	Solitary	1.94591
Cayos	14	MID	No	Solitary	0
Cayos	14	MID	No	Solitary	0.710242
Cayos	14	MID	No	Solitary	0
Cayos	14	MID	No	Group	0
Cayos	14	MID	No	Solitary	0
Cayos	14	MID	No	Solitary	0
Cayos	14	MID	No	Group	0
Cayos	14	MID	No	Group	0
Cayos	14	PM	No	Solitary	0.873529
Cayos	14	PM	No	Solitary	1.31568
Cayos	14	PM	No	Solitary	0
Cayos	14	PM	No	Group	1.25276
Cayos	14	PM	Yes	Group	1.12134
Cayos	14	PM	Yes	Group	1.12134
Cayos	14	PM	Yes	Group	1.12134
Cayos	14	PM	Yes	Group	0.980829
Cayos	14	PM	No	Group	0
Cayos	15	AM	Yes	Group	1.03196
Cayos	15	AM	No	Solitary	0
Cayos	15	AM	No	Solitary	0
Cayos	15	AM	No	Group	0
Cayos	15	AM	No	Group	0
Cayos	15	AM	No	Group	0
Cayos	15	AM	No	Group	0
Cayos	15	AM	No	Solitary	1.17007
Cayos	15	AM	No	Group	0
Cayos	15	AM	Yes	Solitary	0
Cayos	15	AM	Yes	Group	0
Cayos	15	AM	No	Solitary	0
Cayos	15	AM	No	Group	0
Cayos	15	AM	No	Group	1.77461
Cayos	15	AM	No	Group	0
Cayos	15	AM	No	Group	0
Cayos	15	AM	Yes	Solitary	0
Cayos	15	AM	Yes	Solitary	0
Cayos	15	MID	No	Solitary	0
Cayos	15	MID	No	Solitary	0
Cayos	15	MID	No	Solitary	0
Cayos	15	MID	No	Solitary	0
Cayos	15	MID	No	Solitary	0
Cayos	15	MID	No	Solitary	0
Cayos	15	MID	No	Solitary	0
Cayos	15	MID	No	Solitary	0
Cayos	15	MID	No	Solitary	0
Cayos	15	MID	No	Solitary	0
Cayos	15	MID	Yes	Solitary	0
Cayos	15	MID	No	Solitary	0
Cayos	15	MID	No	Solitary	0
Cayos	15	MID	No	Solitary	0
Cayos	15	MID	Yes	Solitary	0
Cayos	15	MID	Yes	Solitary	0
Cayos	15	MID	Yes	Solitary	0
Cayos	15	MID	Yes	Solitary	2.56495
Cayos	15	PM	No	Solitary	0
Cayos	15	PM	No	Solitary	0
Cayos	15	PM	No	Group	0.916291
Cayos	15	PM	No	Solitary	0
Cayos	15	PM	No	Solitary	0
Cayos	15	PM	No	Solitary	0
Cayos	15	PM	No	Solitary	1.09861
Cayos	15	PM	No	Solitary	0
Cayos	15	PM	No	Group	0.693147
Cayos	15	PM	No	Solitary	0
Cayos	15	PM	No	Solitary	0
Cayos	15	PM	No	Solitary	0
Cayos	15	PM	No	Solitary	0
Cayos	15	PM	No	Solitary	0
Cayos	15	PM	Yes	Solitary	0.963793
Cayos	15	PM	No	Solitary	0.847298
Cayos	15	PM	Yes	Group	0
Cayos	15	PM	No	Solitary	0
Cayos	15	PM	No	Solitary	0
Cayos	15	PM	Yes	Solitary	0.847298
Cayos	15	PM	Yes	Solitary	0.534082
Cayos	15	PM	No	Solitary	1.28335
Cayos	15	PM	No	Solitary	0
Cayos	15	PM	Yes	Solitary	0
Cayos	15	PM	No	Solitary	0
Cayos	15	PM	No	Solitary	1.09861
Cayos	15	PM	No	Solitary	0.710242
Cayos	18	AM	Yes	Solitary	0
Cayos	18	AM	Yes	Solitary	0
Cayos	18	AM	No	Solitary	0
Cayos	18	AM	No	Solitary	0.81093
Cayos	18	AM	No	Solitary	0
Cayos	18	AM	No	Solitary	0
Cayos	18	AM	No	Solitary	0
Cayos	18	AM	No	Solitary	0
Cayos	18	AM	No	Solitary	0
Cayos	18	AM	No	Solitary	0
Cayos	18	MID	Yes	Solitary	0
Cayos	18	MID	Yes	Solitary	0
Cayos	18	MID	Yes	Solitary	0
Cayos	18	MID	Yes	Solitary	0
Cayos	18	MID	Yes	Solitary	0
Cayos	18	MID	No	Solitary	1.46634
Cayos	18	MID	Yes	Solitary	0
Cayos	18	MID	Yes	Solitary	0
Cayos	18	MID	No	Solitary	0
Cayos	18	PM	Yes	Solitary	0
Cayos	18	PM	Yes	Solitary	0
Cayos	18	PM	No	Solitary	0
Cayos	18	PM	Yes	Solitary	0
Cayos	18	PM	No	Solitary	0
Cayos	18	PM	No	Solitary	0
Cayos	18	PM	No	Solitary	0
Cayos	20	AM	No	Solitary	0
Cayos	20	AM	No	Solitary	0
Cayos	20	AM	No	Solitary	0
Cayos	20	AM	No	Solitary	1.66501
Cayos	20	MID	No	Solitary	0
Cayos	45	AM	Yes	Solitary	0
Cayos	45	AM	No	Solitary	0
Cayos	45	AM	No	Solitary	1.26785
Cayos	45	AM	Yes	Solitary	0
Cayos	45	AM	No	Solitary	1.14513
Cayos	45	AM	No	Solitary	1.93935
Cayos	45	AM	No	Solitary	1.76898
Cayos	45	AM	No	Solitary	0
Cayos	45	PM	No	Solitary	0.840999
Cayos	45	PM	Yes	Solitary	1.94591
Cayos	45	PM	Yes	Solitary	0
Cayos	45	PM	Yes	Solitary	0
Cayos	45	PM	Yes	Solitary	0
Cayos	60	AM	Yes	Solitary	0
Cayos	60	AM	Yes	Solitary	0.332706
Cayos	60	AM	Yes	Solitary	2.14007
Cayos	60	AM	Yes	Group	0
Cayos	60	AM	Yes	Solitary	0
Cayos	60	AM	Yes	Solitary	0.330854
Cayos	61	AM	Yes	Group	1.17007
Cayos	61	AM	No	Group	0
Cayos	61	AM	Yes	Solitary	0
Cayos	61	AM	Yes	Group	0
Cayos	61	AM	Yes	Group	1.20984
Cayos	61	AM	No	Solitary	1.86478
Cayos	61	AM	No	Solitary	2.56495
Cayos	61	AM	Yes	Solitary	1.25276
Cayos	61	AM	No	Solitary	1.86478
Cayos	61	AM	Yes	Solitary	0
Cayos	61	AM	Yes	Solitary	0
Cayos	61	AM	No	Solitary	0
Cayos	61	AM	Yes	Group	0
Cayos	61	AM	Yes	Solitary	1.37392
Cayos	61	AM	Yes	Solitary	0
Cayos	61	AM	Yes	Solitary	1.03609
Cayos	61	MID	Yes	Group	1.29392
Cayos	61	MID	Yes	Group	0
Cayos	61	MID	Yes	Solitary	0.69734
Cayos	61	MID	Yes	Solitary	1.34993
Cayos	61	MID	Yes	Solitary	0
Cayos	61	MID	Yes	Group	1.04597
Cayos	61	MID	No	Solitary	0
Cayos	61	MID	No	Solitary	0
Cayos	61	MID	No	Solitary	1.79176
Cayos	61	MID	No	Solitary	0
Cayos	61	MID	No	Solitary	0
Cayos	61	PM	Yes	Group	0
Cayos	61	PM	Yes	Group	0.646627
Cayos	61	PM	Yes	Group	2.56495
Cayos	61	PM	No	Group	0
Cayos	61	PM	Yes	Group	0
Cayos	61	PM	Yes	Solitary	0
Cayos	61	PM	Yes	Group	1.55814
Cayos	61	PM	Yes	Solitary	0
Cayos	61	PM	Yes	Solitary	0
Cayos	61	PM	No	Solitary	0
Cayos	61	PM	No	Solitary	0
Cayos	61	PM	No	Solitary	0
Cayos	61	PM	No	Solitary	0
Cayos	61	PM	No	Group	0
Cayos	61	PM	No	Solitary	0
Cayos	61	PM	Yes	Group	0.141412
Cayos	61	PM	Yes	Solitary	0
Cayos	61	PM	Yes	Solitary	2.03688
Cayos	61	PM	No	Solitary	3.04452
Cayos	61	PM	No	Solitary	0
Cayos	68	AM	No	Solitary	1.58329
Cayos	68	AM	No	Solitary	0
Cayos	68	AM	No	Solitary	1.31568
Cayos	68	AM	No	Solitary	0
Cayos	68	AM	No	Solitary	0
Cayos	68	AM	Yes	Group	0.363223
Cayos	68	AM	No	Solitary	1.60944
Cayos	68	AM	No	Solitary	0
Cayos	68	AM	Yes	Solitary	0
Cayos	68	AM	No	Solitary	2.03688
Cayos	68	AM	No	Solitary	0
Cayos	68	AM	No	Solitary	0
Cayos	68	AM	No	Solitary	0
Cayos	68	MID	No	Solitary	0
Cayos	68	PM	No	Solitary	0
Cayos	68	PM	No	Solitary	0
Cayos	68	PM	No	Solitary	0
Cayos	68	PM	No	Solitary	0
Cayos	68	PM	No	Solitary	0
Cayos	69	AM	Yes	Group	0
Cayos	69	AM	Yes	Solitary	0
Cayos	69	AM	Yes	Solitary	1.75786
Cayos	69	AM	Yes	Solitary	0
Cayos	69	AM	Yes	Solitary	0
Cayos	69	AM	Yes	Solitary	0
Cayos	69	MID	Yes	Solitary	0
Cayos	69	MID	Yes	Solitary	0
Cayos	69	PM	Yes	Solitary	0
Cayos	69	PM	Yes	Solitary	0.475058
Cayos	69	PM	Yes	Solitary	0
Cayos	69	PM	Yes	Solitary	0
Cayos	69	PM	Yes	Solitary	0
Cayos	69	PM	Yes	Solitary	0
Cayos	69	PM	Yes	Solitary	0
Cayos	69	PM	Yes	Group	0
Cayos	69	PM	Yes	Solitary	0.951428
Cayos	69	PM	Yes	Solitary	0.201346
Cayos	69	PM	Yes	Solitary	0
Cayos	69	PM	Yes	Solitary	0
Cayos	69	PM	Yes	Solitary	0
Cayos	69	PM	Yes	Solitary	0
Cayos	69	PM	Yes	Solitary	0
Cayos	69	PM	Yes	Solitary	0.438551
Cayos	69	PM	Yes	Solitary	0
Cayos	69	PM	Yes	Solitary	0
Cayos	79	AM	No	Solitary	0
Cayos	79	AM	No	Solitary	0
Cayos	79	AM	No	Solitary	0
Cayos	79	AM	Yes	Solitary	0
Cayos	79	MID	No	Solitary	2.77259
Cayos	79	MID	No	Solitary	2.56495
Cayos	79	MID	No	Solitary	0
Cayos	80	AM	No	Solitary	0.980829
Cayos	80	AM	No	Solitary	0
Cayos	80	AM	No	Solitary	0
Cayos	80	AM	No	Solitary	0.767255
Cayos	80	AM	No	Solitary	0
Cayos	80	AM	No	Solitary	0
Cayos	80	AM	No	Solitary	1.31568
Cayos	80	AM	No	Solitary	0
Cayos	80	AM	No	Solitary	1.17007
Cayos	80	AM	No	Solitary	0
Cayos	80	AM	No	Solitary	0.502092
Cayos	80	AM	No	Solitary	0
Cayos	80	AM	No	Solitary	0
Cayos	80	AM	Yes	Solitary	0.916291
Cayos	80	AM	No	Solitary	0
Cayos	80	AM	No	Group	0
Cayos	80	AM	No	Group	0
Cayos	80	AM	No	Solitary	0
Cayos	83	AM	Yes	Group	0.211309
Cayos	83	AM	Yes	Group	0.372341
Cayos	83	AM	Yes	Group	0.622831
Cayos	83	AM	Yes	Group	0.49435
Cayos	83	AM	Yes	Group	0.318454
Cayos	83	AM	Yes	Group	0.916291
Cayos	83	AM	Yes	Group	1.25276
Cayos	83	AM	Yes	Group	0
Cayos	83	AM	Yes	Group	0
Cayos	83	AM	Yes	Group	0
Cayos	83	AM	Yes	Group	0.814808
Cayos	83	AM	Yes	Group	0
Cayos	83	AM	Yes	Group	0.916291
Cayos	83	AM	Yes	Group	1.46634
Cayos	83	AM	Yes	Group	0
Cayos	83	AM	Yes	Group	0.232705
Cayos	83	AM	Yes	Group	0
Cayos	83	AM	Yes	Group	0
Cayos	83	MID	Yes	Group	0
Cayos	83	MID	Yes	Group	0
Cayos	83	MID	Yes	Group	0
Cayos	83	MID	Yes	Group	1.65542
Cayos	83	MID	Yes	Group	0.645187
Cayos	83	MID	Yes	Group	0
Cayos	83	PM	Yes	Solitary	0
Cayos	83	PM	Yes	Group	2.14007
Cayos	83	PM	Yes	Group	1.89618
Cayos	83	PM	Yes	Group	0.901548
Cayos	83	PM	Yes	Group	1.12134
Cayos	83	PM	Yes	Group	0.722135
Cayos	83	PM	Yes	Group	0.81093
Cayos	83	PM	Yes	Group	1.04931
Cayos	83	PM	Yes	Group	0.920057
Cayos	83	PM	Yes	Group	1.37699
Cayos	83	PM	Yes	Solitary	0
Cayos	83	PM	Yes	Solitary	1.27297
Cayos	83	PM	No	Group	0.953873
Cayos	83	PM	Yes	Solitary	0.593775
Cayos	84	MID	Yes	Solitary	1.17007
Cayos	84	PM	Yes	Solitary	0.646627
Cayos	84	PM	Yes	Solitary	0.51531
Cayos	100	AM	Yes	Solitary	0
Cayos	100	AM	Yes	Solitary	0
Cayos	100	AM	Yes	Solitary	0
Cayos	100	AM	Yes	Solitary	0.795801
Cayos	100	AM	Yes	Solitary	0
Cayos	100	AM	Yes	Solitary	0.837542
Cayos	100	AM	Yes	Solitary	0.370018
Cayos	100	AM	Yes	Solitary	0
Cayos	100	AM	Yes	Solitary	0
Cayos	100	AM	Yes	Solitary	0.178514
Cayos	100	AM	Yes	Solitary	0
Cayos	100	MID	Yes	Solitary	0
Cayos	100	MID	Yes	Solitary	0
Cayos	1	AM	No	Solitary	0
Cayos	1	AM	Yes	Group	0
Cayos	1	AM	Yes	Group	0
Cayos	1	AM	Yes	Group	0
Cayos	1	AM	Yes	Group	0
Cayos	1	AM	Yes	Solitary	0
Cayos	1	AM	Yes	Group	0
Cayos	1	MID	Yes	Group	0
Cayos	1	MID	Yes	Solitary	0
Cayos	1	MID	No	Solitary	0
Cayos	1	MID	Yes	Group	0
Cayos	1	MID	Yes	Group	0
Cayos	1	MID	Yes	Group	0
Cayos	1	MID	Yes	Group	0
Cayos	1	MID	Yes	Group	0
Cayos	1	MID	Yes	Solitary	0
Cayos	1	PM	Yes	Solitary	0
Cayos	1	PM	Yes	Solitary	0
Cayos	1	PM	Yes	Solitary	0
Cayos	1	PM	Yes	Solitary	0
Cayos	3	MID	Yes	Solitary	0
Cayos	3	PM	Yes	Solitary	0
Cayos	3	PM	No	Solitary	1.72026
Utila	12	AM	No	Solitary	0
Utila	12	MID	No	Solitary	0
Utila	12	MID	No	Solitary	0
Utila	12	MID	No	Solitary	0
Utila	12	MID	No	Solitary	0
Utila	12	MID	Yes	Solitary	0.554311
Utila	12	MID	Yes	Solitary	0
Utila	12	MID	No	Solitary	0
Utila	12	PM	No	Solitary	0
Utila	12	PM	No	Solitary	0
Utila	12	PM	No	Solitary	0
Utila	12	PM	No	Solitary	0
Utila	25	AM	No	Solitary	0
Utila	25	AM	No	Solitary	0
Utila	25	AM	No	Solitary	0
Utila	28	AM	No	Solitary	0
Utila	28	AM	No	Solitary	0
Utila	28	AM	No	Solitary	1.12134
Utila	28	AM	No	Solitary	2.77259
Utila	28	AM	No	Solitary	2.03688
Utila	28	AM	No	Solitary	2.03688
Utila	28	AM	No	Solitary	2.77259
Utila	28	AM	No	Solitary	2.25878
Utila	28	AM	No	Solitary	0
Utila	28	AM	No	Solitary	1.94591
Utila	28	AM	No	Solitary	1.79176
Utila	28	AM	No	Solitary	2.46081
Utila	28	AM	No	Solitary	0
Utila	28	AM	No	Solitary	0
Utila	28	AM	No	Solitary	0
Utila	28	AM	No	Solitary	0
Utila	28	AM	No	Solitary	0
Utila	28	AM	No	Solitary	0
Utila	28	AM	No	Solitary	2.77259
Utila	28	AM	No	Solitary	0.980829
Utila	28	AM	No	Solitary	0
Utila	28	AM	No	Solitary	2.3254
Utila	28	AM	No	Solitary	1.72551
Utila	28	AM	No	Solitary	1.19625
Utila	28	MID	No	Solitary	1.82735
Utila	28	MID	No	Solitary	2.03688
Utila	28	MID	No	Solitary	2.89828
Utila	28	MID	No	Solitary	1.34993
Utila	28	MID	No	Solitary	1.99003
Utila	28	MID	No	Solitary	1.82735
Utila	28	MID	No	Solitary	0
Utila	28	MID	No	Solitary	2.14007
Utila	28	MID	No	Solitary	1.55814
Utila	28	MID	No	Solitary	1.42501
Utila	28	MID	No	Solitary	1.07687
Utila	28	MID	No	Solitary	0
Utila	28	MID	No	Solitary	1.86478
Utila	28	MID	No	Solitary	2.89828
Utila	28	MID	No	Solitary	0
Utila	28	MID	No	Solitary	2.14007
Utila	28	MID	No	Solitary	1.75786
Utila	28	MID	No	Solitary	1.94591
Utila	28	PM	No	Solitary	0
Utila	28	PM	No	Solitary	0
Utila	28	PM	No	Solitary	0
Utila	28	PM	No	Group	0.399986
Utila	28	PM	No	Solitary	0.737599
Utila	28	PM	No	Solitary	0
Utila	28	PM	No	Group	0
Utila	30	MID	No	Solitary	0
Utila	30	MID	No	Solitary	0
Utila	30	MID	No	Solitary	1.53393
Utila	30	MID	No	Solitary	0
Utila	30	MID	No	Solitary	0
Utila	30	PM	No	Solitary	0
Utila	30	PM	No	Solitary	0
Utila	30	PM	No	Solitary	0
Utila	30	PM	No	Solitary	0
Utila	30	PM	No	Solitary	0
Utila	30	PM	No	Solitary	0
Utila	32	AM	Yes	Group	0.593775
Utila	32	AM	Yes	Solitary	0
Utila	32	MID	Yes	Solitary	0
Utila	32	MID	No	Group	0
Utila	32	PM	Yes	Group	0
Utila	32	PM	Yes	Group	0
Utila	32	PM	Yes	Solitary	0
Utila	35	AM	Yes	Solitary	0
Utila	35	AM	Yes	Solitary	0
Utila	35	AM	No	Group	0
Utila	35	AM	No	Solitary	0
Utila	35	AM	No	Solitary	0
Utila	35	AM	Yes	Solitary	0.806002
Utila	35	AM	No	Solitary	0
Utila	35	AM	No	Solitary	0
Utila	35	AM	No	Solitary	0
Utila	35	AM	No	Solitary	0
Utila	35	AM	No	Solitary	0
Utila	35	AM	No	Group	0
Utila	35	MID	No	Solitary	0
Utila	35	MID	Yes	Group	1.183
Utila	35	MID	No	Solitary	0
Utila	35	PM	Yes	Solitary	0
Utila	35	PM	No	Solitary	0
Utila	35	PM	No	Solitary	0
Utila	35	PM	No	Solitary	0
Utila	35	PM	No	Solitary	0
Utila	35	PM	No	Solitary	0
Utila	35	PM	No	Group	0
Utila	35	PM	No	Group	0
Utila	35	PM	No	Solitary	0
Utila	35	PM	No	Solitary	0
Utila	35	PM	No	Solitary	0
Utila	35	PM	No	Solitary	0
Utila	35	PM	No	Solitary	0
Utila	35	PM	No	Solitary	0
Utila	35	PM	No	Solitary	0
Utila	35	PM	No	Solitary	0
Utila	35	PM	No	Solitary	0
Utila	35	PM	No	Solitary	0
Utila	35	PM	Yes	Solitary	0
Utila	35	PM	No	Group	0
Utila	35	PM	No	Solitary	0
Utila	35	PM	No	Solitary	0
Utila	35	PM	No	Solitary	0
Utila	35	PM	No	Group	0
Utila	35	PM	No	Solitary	0
Utila	35	PM	No	Solitary	0
Utila	35	PM	No	Group	0
Utila	35	PM	No	Solitary	0
Utila	102	AM	Yes	Solitary	2.56
Utila	102	AM	Yes	Solitary	0
Utila	102	AM	No	Solitary	0
Utila	102	AM	Yes	Group	0.880359
Utila	102	AM	Yes	Group	0.369251
Utila	102	AM	Yes	Group	0.405465
Utila	102	AM	Yes	Group	0
Utila	102	AM	Yes	Group	0.336472
Utila	102	AM	Yes	Solitary	0.847298
Utila	103	AM	No	Solitary	0
Utila	103	AM	No	Solitary	0
Utila	103	AM	No	Solitary	0
Utila	103	AM	No	Solitary	0
Utila	103	AM	No	Solitary	0
Utila	103	AM	No	Solitary	0
Utila	103	AM	No	Solitary	0
Utila	103	AM	No	Solitary	1.72551
Utila	103	AM	No	Solitary	2.3979
Utila	103	AM	No	Solitary	0
Utila	103	AM	No	Solitary	2.56495
Utila	103	AM	No	Solitary	2.56495
Utila	103	AM	No	Solitary	1.46634
Utila	103	AM	No	Solitary	0
Utila	103	AM	No	Solitary	0
Utila	103	AM	No	Solitary	1.51059
Utila	103	AM	No	Solitary	1.79176
Utila	103	AM	No	Solitary	1.94591
Utila	103	AM	No	Solitary	1.25276
Utila	103	PM	Yes	Solitary	0
Utila	103	PM	No	Solitary	0
Utila	103	PM	No	Solitary	0
Utila	103	PM	No	Solitary	1.51059
Utila	103	PM	No	Solitary	0
Utila	103	PM	No	Solitary	0.710242
Utila	103	PM	No	Solitary	0
Utila	103	PM	No	Solitary	0
Utila	103	PM	No	Group	0
Utila	103	PM	No	Group	0
Utila	103	PM	No	Solitary	2.25878
Utila	103	PM	No	Solitary	0.399986
Utila	103	PM	No	Solitary	0
Utila	103	PM	No	Group	0.873529
Utila	103	PM	No	Solitary	0
Utila	103	PM	No	Group	0
Utila	103	PM	No	Solitary	2.25878
Utila	107	AM	No	Solitary	0.767255
Utila	107	AM	No	Solitary	0
Utila	107	Mid	No	Solitary	0
Utila	108	AM	No	Solitary	1.46634
Utila	108	AM	Yes	Solitary	0
Utila	108	AM	No	Solitary	0.939398
Utila	108	AM	No	Solitary	0
Utila	108	AM	No	Solitary	0
Utila	108	AM	No	Solitary	0
Utila	108	AM	No	Solitary	0
Utila	108	AM	No	Solitary	1.72551
Utila	108	AM	No	Group	2.19722
Utila	108	AM	No	Solitary	0
Utila	150	PM	No	Solitary	0
Utila	150	PM	No	Solitary	1.72551
Utila	150	PM	No	Solitary	0
Utila	150	PM	No	Solitary	1.86478
Utila	150	PM	No	Solitary	0
Utila	150	PM	No	Solitary	0
Utila	150	PM	No	Solitary	0
Utila	150	PM	No	Solitary	2.03688
Utila	150	PM	No	Solitary	0
Utila	150	PM	No	Solitary	0
Utila	150	PM	No	Solitary	2.69774
Utila	150	PM	No	Solitary	0
Utila	150	PM	No	Solitary	0
Utila	150	PM	No	Solitary	0
Utila	150	PM	No	Solitary	0
Utila	150	PM	No	Solitary	0
Utila	150	PM	No	Solitary	2.3979
Utila	150	PM	No	Solitary	0
Utila	150	PM	No	Solitary	0
Utila	150	PM	No	Solitary	0
Utila	150	PM	No	Solitary	0
Utila	150	PM	No	Solitary	0
Utila	150	PM	No	Solitary	1.38629
Utila	150	PM	No	Solitary	0
Utila	150	PM	No	Solitary	0
Utila	52	AM	Yes	Group	1.46634
Utila	52	MID	Yes	Group	0
Utila	52	PM	No	Group	0
Utila	52	PM	Yes	Group	0
Utila	52	AM	Yes	Solitary	0
Utila	52	AM	Yes	Solitary	0
Utila	52	AM	Yes	Group	0
Utila	52	AM	Yes	Group	0
Utila	52	AM	Yes	Group	0
Utila	52	AM	Yes	Group	0
Utila	52	PM	Yes	Solitary	0
Utila	52	AM	Yes	Solitary	1.09861
Utila	52	AM	Yes	Group	0
Utila	52	AM	Yes	Group	1.38629
Utila	52	AM	No	Solitary	0
Utila	52	AM	Yes	Group	0.777705
Utila	52	AM	Yes	Group	1.38629
Utila	52	AM	Yes	Solitary	0
Utila	52	MID	Yes	Group	0
Utila	52	MID	Yes	Group	1.38629
Utila	52	MID	Yes	Group	0
Utila	52	PM	Yes	Solitary	0
Utila	52	AM	Yes	Solitary	0
Utila	52	AM	Yes	Solitary	0
Utila	52	AM	Yes	Group	1.19625
Utila	52	AM	Yes	Group	0
Utila	52	AM	Yes	Solitary	0
Utila	52	MID	Yes	Solitary	0
Utila	52	MID	Yes	Group	0
Utila	52	PM	Yes	Group	0
Utila	52	PM	Yes	Group	2.03688
Utila	52	PM	Yes	Group	0.728239
Utila	52	PM	Yes	Group	0
Utila	52	PM	Yes	Group	0
Utila	52	PM	Yes	Group	0
Utila	52	AM	No	Solitary	0
Utila	59	AM	No	Group	0
Utila	59	AM	No	Solitary	0
Utila	59	AM	Yes	Solitary	0
Utila	59	AM	Yes	Solitary	0
Utila	59	AM	Yes	Group	0
Utila	59	AM	Yes	Solitary	0
Utila	59	AM	Yes	Group	0
Utila	59	AM	No	Solitary	0
Utila	600	MID	No	Solitary	0
Utila	610	PM	Yes	Group	0
Utila	610	PM	Yes	Group	0
Utila	610	MID	Yes	Solitary	0
Utila	610	PM	Yes	Group	0
Utila	610	MID	No	Group	0
Utila	610	MID	Yes	Group	0
Utila	610	MID	Yes	Group	0
Utila	610	MID	Yes	Solitary	0
Utila	610	MID	Yes	Solitary	0
Utila	610	MID	Yes	Group	1.22378
Utila	610	PM	Yes	Group	0
Utila	610	MID	No	Group	0.719123
Utila	610	MID	Yes	Group	0
Utila	610	MID	Yes	Group	0
Utila	610	PM	Yes	Group	0
Utila	610	PM	Yes	Group	0
Utila	610	PM	Yes	Group	0
Utila	610	PM	Yes	Group	0
Utila	610	PM	Yes	Group	0
Utila	610	PM	Yes	Group	0
Utila	610	MID	Yes	Group	0
Utila	610	PM	Yes	Group	0
Utila	610	PM	Yes	Group	0
Utila	610	PM	Yes	Group	0
Utila	610	PM	Yes	Solitary	0
Utila	610	PM	Yes	Group	1.51059
Utila	610	MID	Yes	Solitary	0
Utila	610	MID	Yes	Solitary	0
Utila	610	PM	Yes	Group	0
Utila	610	PM	Yes	Group	1.72551
Utila	610	PM	Yes	Group	1.55814
Utila	63	MID	Yes	Group	1.63212
Utila	63	MID	Yes	Group	0.323212
Utila	690	AM	Yes	Solitary	1.51059
Utila	690	AM	No	Solitary	0
Utila	690	AM	Yes	Solitary	0
Utila	72	AM	No	Group	0
Utila	72	AM	No	Solitary	0
Utila	72	AM	Yes	Group	0.51531
Utila	72	AM	No	Group	0
Utila	72	AM	No	Solitary	0
Utila	72	AM	No	Group	0
Utila	72	AM	Yes	Solitary	0.576176
Utila	72	AM	No	Group	0
Utila	72	AM	No	Solitary	0
Utila	72	AM	No	Solitary	0
Utila	72	AM	No	Solitary	0
Utila	72	AM	Yes	Group	1.7346
Utila	72	AM	No	Solitary	0
Utila	72	AM	Yes	Solitary	1.62746
Utila	72	AM	No	Group	1.03609
Utila	75	AM	Yes	Solitary	0
Utila	75	AM	Yes	Solitary	0
Utila	78	PM	Yes	Solitary	0.901548
Utila	78	PM	Yes	Solitary	0
Utila	78	PM	Yes	Group	0
Utila	78	PM	Yes	Group	0.955511
Utila	78	PM	Yes	Solitary	0
Utila	78	PM	Yes	Solitary	0.66905
Utila	790	MID	Yes	Solitary	0
Utila	790	MID	Yes	Solitary	0
Utila	790	MID	Yes	Solitary	0
Utila	790	MID	Yes	Solitary	0
Utila	790	PM	No	Solitary	0
Utila	790	MID	Yes	Solitary	0
Utila	790	MID	Yes	Solitary	0
Utila	790	MID	Yes	Solitary	0
Utila	790	MID	Yes	Solitary	0
Utila	790	MID	Yes	Solitary	0
Utila	790	MID	Yes	Solitary	0
Utila	790	MID	Yes	Solitary	1.17007
Utila	790	PM	No	Solitary	1.03609
Utila	840	AM	Yes	Solitary	0
Utila	840	AM	Yes	Solitary	0.901548
Utila	94	AM	Yes	Solitary	0
Utila	94	AM	Yes	Solitary	1.46634
Utila	94	AM	Yes	Solitary	0
Utila	94	AM	No	Solitary	0
Utila	94	AM	Yes	Solitary	0
Utila	94	AM	Yes	Solitary	1.12134
Utila	94	AM	Yes	Solitary	0.710242
Utila	94	AM	Yes	Solitary	0
Utila	94	AM	Yes	Solitary	1.72551
Utila	94	AM	No	Solitary	0
Utila	94	AM	Yes	Solitary	1.60944
Utila	94	AM	Yes	Solitary	0
Utila	94	AM	Yes	Solitary	0
Utila	94	AM	Yes	Solitary	0
Utila	95	MID	Yes	Group	0
Utila	95	MID	Yes	Group	0
Utila	95	MID	Yes	Group	0
Tela	18	AM	No	Solitary	0
Tela	18	AM	No	Solitary	0
Tela	18	AM	No	Solitary	0
Tela	18	AM	No	Solitary	1.60944
Tela	18	AM	Yes	Group	0
Tela	18	AM	Yes	Group	0.955511
Tela	20	AM	Yes	Group	0
Tela	20	AM	Yes	Group	0
Tela	20	AM	Yes	Group	0
Tela	20	AM	Yes	Group	0
Tela	20	AM	Yes	Group	0
Tela	20	AM	Yes	Group	0
Tela	20	AM	Yes	Group	0.455476
Tela	20	AM	Yes	Group	0.632523
Tela	20	AM	Yes	Group	0.315081
Tela	20	AM	Yes	Group	0.423868
Tela	22	AM	No	Solitary	0
Tela	22	AM	No	Solitary	0
Tela	22	AM	No	Group	2.56495
Tela	22	AM	No	Group	0
Tela	22	AM	No	Group	0
Tela	22	AM	No	Group	0
Tela	22	AM	No	Solitary	0
Tela	22	AM	Yes	Group	0
Tela	22	AM	Yes	Group	0
Tela	22	AM	No	Group	0
Tela	22	AM	No	Group	0
Tela	22	AM	No	Group	0
Tela	22	AM	No	Group	0
Tela	22	AM	No	Group	0
Tela	22	AM	No	Group	0
Tela	22	AM	No	Group	0
Tela	22	AM	Yes	Group	0
Tela	22	AM	No	Group	0
Tela	22	AM	No	Group	0
Tela	22	AM	No	Group	0
Tela	22	AM	No	Group	0
Tela	22	AM	No	Group	0
Tela	22	AM	Yes	Group	0
Tela	22	AM	Yes	Group	0
Tela	22	AM	Yes	Group	0
Tela	22	AM	No	Group	0
Tela	22	AM	No	Group	0.159488
Tela	32	MID	Yes	Solitary	0
Tela	32	MID	No	Solitary	0
Tela	32	MID	No	Group	0
Tela	32	MID	No	Group	0
Tela	32	MID	No	Group	0
Tela	32	MID	No	Group	0
Tela	32	MID	No	Group	0
Tela	32	MID	No	Solitary	0
Tela	32	MID	No	Group	0
Tela	32	MID	No	Group	0
Tela	32	MID	No	Group	0
Tela	32	MID	No	Group	0
Tela	32	MID	Yes	Group	0
Tela	32	MID	No	Group	0
Tela	32	MID	No	Group	0
Tela	32	MID	No	Group	0
Tela	32	MID	No	Group	0
Tela	32	MID	No	Group	0
Tela	32	MID	No	Group	0
Tela	32	MID	No	Group	0
Tela	32	MID	No	Group	0
Tela	32	MID	No	Group	1.43848
Tela	32	MID	No	Group	0
Tela	32	MID	No	Group	0
Tela	33	MID	No	Solitary	0
Tela	33	MID	No	Solitary	0
Tela	33	MID	No	Solitary	0
Tela	33	MID	No	Solitary	0
Tela	37	AM	No	Solitary	0
Tela	37	AM	No	Group	0
Tela	37	AM	No	Group	0
Tela	37	AM	No	Group	0
Tela	37	AM	No	Solitary	0
Tela	37	AM	No	Group	0
Tela	37	AM	No	Solitary	0
Tela	37	AM	No	Group	0
Tela	37	AM	No	Solitary	3.21888
Tela	37	AM	No	Group	0
Tela	37	AM	No	Group	0
Tela	37	AM	No	Solitary	0
Tela	37	AM	No	Solitary	0
Tela	37	AM	No	Group	0
Tela	37	AM	No	Group	0
Tela	37	AM	No	Group	0
Tela	37	AM	No	Group	0
Tela	37	AM	No	Group	1.94591
Tela	37	AM	No	Group	0
Tela	37	AM	No	Group	0
Tela	37	AM	No	Group	2.56495
Tela	37	AM	No	Group	0
Tela	37	AM	No	Group	0
Tela	37	AM	No	Group	0
Tela	37	AM	No	Solitary	0
Tela	37	AM	No	Group	0
Tela	37	AM	No	Group	0
Tela	37	AM	No	Solitary	2.4773
Tela	37	AM	Yes	Group	0
Tela	37	AM	No	Solitary	1.51059
Tela	37	AM	No	Group	0
Tela	37	AM	No	Group	1.72551
Tela	37	AM	No	Group	1.09861
Tela	37	AM	No	Group	0
Tela	37	AM	No	Group	0.873529
Tela	42	MID	No	Group	0
Tela	66	AM	Yes	Solitary	0
Tela	66	AM	No	Solitary	0
Tela	66	AM	No	Solitary	0
Tela	66	AM	No	Solitary	0
Tela	66	AM	Yes	Solitary	0
Tela	66	AM	No	Solitary	0
Tela	66	AM	Yes	Solitary	0
Tela	66	AM	Yes	Solitary	0
Tela	66	AM	Yes	Solitary	0
Tela	66	AM	Yes	Solitary	0
Tela	130	AM	No	Group	0
Tela	130	AM	Yes	Group	0
Tela	130	AM	Yes	Group	0
Tela	130	AM	Yes	Solitary	0
Tela	130	AM	Yes	Solitary	0
Tela	130	AM	Yes	Group	0
Tela	130	AM	No	Solitary	0
Tela	130	AM	No	Group	0
Tela	130	AM	No	Group	1.07687
Tela	130	MID	Yes	Solitary	1.94591
Tela	210	AM	Yes	Solitary	0
Tela	210	AM	Yes	Solitary	0
Tela	210	AM	No	Solitary	0
Tela	210	AM	Yes	Solitary	1.14513
Tela	210	AM	Yes	Solitary	1.29928
Tela	210	AM	Yes	Solitary	1.70475
Tela	250	AM	No	Group	1.55814
Tela	250	AM	No	Group	0
Tela	310	AM	No	Group	0
Tela	310	AM	No	Group	1.14513
Tela	310	AM	No	Solitary	0.653926
Tela	310	AM	No	Solitary	0.619039
Tela	380	AM	No	Solitary	0
Tela	380	AM	No	Group	2.3979
Tela	380	AM	No	Group	0
Tela	380	AM	No	Group	0
Tela	380	AM	No	Group	0
Tela	380	AM	Yes	Group	0
Tela	380	AM	No	Group	0
Tela	380	AM	No	Group	0
Tela	380	AM	No	Group	0
Tela	380	AM	No	Group	0
Tela	380	AM	No	Group	0
Tela	380	AM	No	Group	0
Tela	380	AM	No	Group	0
Tela	380	AM	No	Group	0
Tela	380	AM	No	Group	0
Tela	380	AM	No	Group	1.31568
Tela	380	AM	No	Group	1.28335
Tela	380	AM	No	Group	0
Tela	380	AM	No	Group	0
Tela	380	AM	No	Group	0
Tela	380	AM	No	Group	0
Tela	380	AM	No	Group	0
Tela	380	AM	No	Group	1.12134
Tela	380	AM	No	Group	1.07687
Tela	380	AM	No	Group	0.998529
Tela	380	AM	No	Group	0
Tela	380	AM	No	Group	0
Tela	400	AM	No	Solitary	0
Tela	400	AM	No	Solitary	0
Tela	400	AM	No	Solitary	0
Tela	400	AM	No	Solitary	0
Tela	400	AM	No	Solitary	1.42501
Tela	500	AM	No	Solitary	0
Tela	500	AM	No	Solitary	0
Tela	500	AM	No	Solitary	0
Tela	500	AM	No	Solitary	0
Tela	500	AM	No	Solitary	0
Tela	500	AM	No	Solitary	0
Tela	500	AM	No	Solitary	0
Tela	500	AM	No	Solitary	0
Tela	500	AM	No	Solitary	0
Tela	500	AM	No	Solitary	0
Tela	500	AM	No	Solitary	0
Tela	500	AM	No	Group	0
Tela	500	AM	No	Solitary	0
Tela	500	AM	No	Solitary	0
Tela	500	AM	No	Solitary	0
Tela	500	AM	Yes	Solitary	0
Tela	500	AM	No	Solitary	0
Tela	500	AM	No	Solitary	0
Tela	500	AM	No	Solitary	0
Tela	500	AM	No	Group	0
Tela	500	AM	No	Solitary	0
Tela	500	AM	No	Group	0
Tela	500	AM	No	Solitary	0
Tela	500	AM	No	Solitary	0
Tela	500	AM	No	Group	0
Tela	500	AM	Yes	Solitary	0
Tela	500	AM	No	Group	0
Tela	500	AM	No	Solitary	0
Tela	500	AM	No	Group	0
Tela	500	AM	Yes	Solitary	0
Tela	500	AM	No	Group	0
Tela	500	AM	No	Group	0
Tela	500	AM	No	Group	0
Tela	500	AM	No	Group	0
Tela	500	AM	No	Group	0
Tela	500	AM	Yes	Solitary	0
Tela	500	AM	No	Solitary	0
Tela	500	AM	No	Group	0
Tela	500	AM	No	Group	0
Tela	500	AM	No	Group	0
Tela	500	AM	No	Group	0.493658
Tela	500	AM	No	Group	1.03609
Tela	500	AM	No	Group	0.386922
Tela	620	MID	Yes	Group	0
Tela	620	MID	Yes	Solitary	0
Tela	620	MID	No	Solitary	0
Tela	620	MID	Yes	Group	0
Tela	670	MID	No	Solitary	1.55814
Tela	670	MID	No	Solitary	0
Tela	700	AM	No	Solitary	0
Tela	700	AM	No	Group	0
Tela	700	AM	Yes	Group	0
Tela	700	AM	No	Group	0
Tela	700	AM	No	Group	0
Tela	700	AM	Yes	Solitary	0
Tela	700	AM	No	Group	0
Tela	700	AM	No	Group	0
Tela	700	AM	No	Group	0
Tela	700	AM	No	Group	1.66501
Tela	700	AM	No	Group	0
Tela	700	AM	Yes	Group	1.51059
Tela	700	AM	No	Solitary	0
Tela	700	AM	Yes	Group	0
Tela	700	AM	No	Group	0
Tela	700	AM	No	Group	1.31568
Tela	700	AM	No	Group	0
Tela	700	AM	No	Group	0
Tela	700	AM	No	Group	1.14513
Tela	700	AM	No	Group	1.09861
Tela	700	MID	No	Group	0
Tela	700	MID	No	Group	0
Tela	700	MID	No	Solitary	0
Tela	700	MID	No	Solitary	0
Tela	700	MID	No	Solitary	0
Tela	700	MID	No	Solitary	0
Tela	700	MID	No	Solitary	0
Tela	700	MID	No	Solitary	0
Tela	700	MID	No	Group	0
Tela	700	MID	No	Solitary	0
Tela	700	MID	No	Solitary	0
Tela	700	MID	No	Solitary	2.03688
Tela	700	MID	No	Solitary	0
Tela	700	MID	No	Solitary	0
Tela	700	MID	No	Group	0
Tela	700	MID	No	Group	0
Tela	700	MID	No	Solitary	1.94591
Tela	700	MID	No	Group	0
Tela	700	MID	No	Group	0
Tela	700	MID	No	Group	0
Tela	700	MID	No	Group	1.72551
Tela	700	MID	No	Group	0
Tela	700	MID	No	Group	0
Tela	700	MID	No	Group	0
Tela	700	MID	Yes	Group	1.51059
Tela	700	MID	No	Group	0
Tela	700	MID	No	Solitary	1.34993
Tela	700	MID	No	Group	0
Tela	700	MID	No	Group	0
Tela	700	MID	No	Solitary	0
Tela	700	MID	No	Group	0
Tela	700	MID	No	Solitary	0.847298
Tela	900	AM	No	Group	0
Tela	900	AM	No	Solitary	0
Tela	900	AM	No	Group	0
Tela	900	AM	No	Solitary	0
Tela	900	AM	No	Group	2.3979
Tela	900	AM	No	Solitary	0
Tela	900	AM	No	Solitary	0
Tela	900	AM	No	Group	0
Tela	900	AM	No	Group	0
Tela	900	AM	No	Solitary	0
Tela	900	AM	No	Solitary	0
Tela	900	AM	No	Solitary	0
Tela	900	AM	No	Group	0
Tela	900	AM	Yes	Group	0
Tela	900	AM	No	Group	0
Tela	900	AM	No	Group	0
Tela	900	AM	No	Group	3.04452
Tela	900	AM	No	Group	0
Tela	900	AM	No	Solitary	1.72551
Tela	900	AM	No	Group	0
Tela	900	AM	No	Group	0
Tela	900	AM	Yes	Group	0
Tela	900	AM	No	Group	0
Tela	900	AM	No	Group	0
Tela	900	AM	No	Group	0
Tela	900	AM	No	Group	0
Tela	900	AM	No	Group	0
Tela	900	AM	No	Solitary	0
Tela	900	AM	No	Solitary	1.46634
Tela	900	AM	No	Group	0
Tela	900	AM	Yes	Group	0
Tela	900	AM	No	Group	1.31568
Tela	900	AM	No	Group	1.31568
Tela	900	AM	No	Group	1.31568
Tela	900	AM	No	Group	0
Tela	900	AM	No	Group	0
Tela	900	AM	No	Group	0
Tela	900	AM	No	Group	0
Tela	900	AM	No	Group	0
Tela	900	AM	No	Group	0
Tela	900	AM	No	Group	0
Tela	900	AM	No	Solitary	1.72551
Tela	900	AM	No	Group	0
Tela	900	AM	No	Group	0
Tela	900	AM	No	Group	0
Tela	900	AM	No	Group	0
Tela	900	AM	No	Group	2.19722
Tela	900	AM	No	Group	1.07687
Tela	900	AM	No	Group	2.0131
Tela	900	AM	No	Group	0
Tela	900	AM	No	Group	1.38629
Tela	900	AM	No	Group	1.26785
Tela	900	AM	No	Group	0
Tela	900	AM	No	Group	1.97504
Tela	900	AM	No	Group	0
Tela	900	AM	No	Group	0
Tela	900	AM	No	Group	1.79176
Tela	900	AM	No	Group	0
Tela	900	MID	No	Solitary	0
Tela	900	MID	Yes	Group	1.86478
Tela	900	MID	No	Group	0
Tela	900	MID	Yes	Group	0
Tela	900	MID	Yes	Group	0

## Sheet: GEE3
ReefSite	Tag	TOD	Predatory	GroupSize	lnCheatrate
Cayos	1	AM	Yes	Solitary	0
Cayos	1	AM	No	Solitary	0
Cayos	1	AM	Yes	Group	0
Cayos	1	AM	Yes	Group	0
Cayos	1	AM	Yes	Group	0
Cayos	1	AM	Yes	Group	0
Cayos	1	MID	No	Solitary	0
Cayos	1	MID	Yes	Solitary	2.25878
Cayos	1	MID	Yes	Solitary	0
Cayos	1	MID	Yes	Group	0
Cayos	1	MID	Yes	Group	0
Cayos	1	MID	Yes	Group	0
Cayos	1	MID	Yes	Group	1.55814
Cayos	1	MID	Yes	Group	0
Cayos	1	MID	Yes	Group	0.901548
Cayos	1	PM	Yes	Solitary	2.25878
Cayos	1	PM	Yes	Solitary	0
Cayos	3	MID	Yes	Solitary	0
Cayos	3	PM	Yes	Solitary	0
Cayos	3	PM	No	Solitary	1.72026
Cayos	9	AM	No	Solitary	1.51059
Cayos	9	AM	No	Solitary	1.19625
Cayos	9	AM	Yes	Solitary	0
Cayos	9	AM	No	Solitary	0.998529
Cayos	9	AM	No	Solitary	0
Cayos	9	AM	Yes	Solitary	0
Cayos	9	MID	No	Solitary	0
Cayos	9	MID	No	Solitary	1.51059
Cayos	9	MID	Yes	Solitary	0.0645385
Cayos	9	PM	No	Solitary	0
Cayos	9	PM	No	Solitary	0
Cayos	14	AM	No	Group	2.03688
Cayos	14	AM	Yes	Solitary	0
Cayos	14	AM	No	Solitary	0
Cayos	14	AM	No	Group	0
Cayos	14	AM	No	Group	0
Cayos	14	AM	No	Group	0
Cayos	14	AM	No	Group	0.887303
Cayos	14	MID	No	Group	2.3979
Cayos	14	MID	No	Solitary	0
Cayos	14	MID	Yes	Solitary	2.56495
Cayos	14	MID	No	Solitary	0
Cayos	14	MID	No	Solitary	0
Cayos	14	MID	No	Group	0
Cayos	14	MID	No	Group	0
Cayos	14	MID	No	Solitary	0
Cayos	14	MID	No	Solitary	0.710242
Cayos	14	PM	No	Solitary	0
Cayos	14	PM	No	Solitary	1.86478
Cayos	14	PM	No	Group	1.25276
Cayos	14	PM	Yes	Group	1.63665
Cayos	14	PM	Yes	Group	1.63665
Cayos	14	PM	Yes	Group	1.46634
Cayos	14	PM	No	Solitary	0.873529
Cayos	14	PM	No	Group	0
Cayos	14	PM	Yes	Group	1.12134
Cayos	15	AM	Yes	Group	0
Cayos	15	AM	No	Solitary	0
Cayos	15	AM	No	Group	1.79176
Cayos	15	AM	No	Group	0
Cayos	15	AM	Yes	Solitary	0
Cayos	15	AM	No	Group	0
Cayos	15	AM	No	Solitary	0
Cayos	15	AM	No	Solitary	1.17007
Cayos	15	AM	No	Group	0
Cayos	15	AM	No	Group	1.05605
Cayos	15	AM	No	Group	0
Cayos	15	AM	No	Group	0
Cayos	15	AM	No	Solitary	0
Cayos	15	AM	No	Group	0
Cayos	15	AM	No	Group	1.77461
Cayos	15	AM	Yes	Solitary	0
Cayos	15	AM	Yes	Group	1.05128
Cayos	15	MID	No	Solitary	0
Cayos	15	MID	Yes	Solitary	0
Cayos	15	MID	No	Solitary	0
Cayos	15	MID	No	Solitary	0
Cayos	15	MID	No	Solitary	0
Cayos	15	MID	No	Solitary	0
Cayos	15	MID	No	Solitary	0
Cayos	15	MID	No	Solitary	0
Cayos	15	MID	No	Solitary	0
Cayos	15	PM	No	Solitary	0
Cayos	15	PM	No	Solitary	0
Cayos	15	PM	No	Solitary	0
Cayos	15	PM	No	Solitary	0
Cayos	15	PM	No	Solitary	0
Cayos	15	PM	No	Solitary	0
Cayos	15	PM	No	Solitary	0
Cayos	15	PM	No	Solitary	0
Cayos	15	PM	No	Solitary	1.09861
Cayos	15	PM	No	Solitary	0
Cayos	15	PM	Yes	Group	0
Cayos	15	PM	No	Solitary	1.09861
Cayos	15	PM	No	Solitary	0
Cayos	15	PM	No	Group	0.916291
Cayos	15	PM	No	Solitary	0
Cayos	15	PM	No	Solitary	0
Cayos	15	PM	No	Solitary	0.847298
Cayos	15	PM	No	Solitary	1.28335
Cayos	15	PM	No	Solitary	0.710242
Cayos	15	PM	No	Group	0.693147
Cayos	15	PM	Yes	Solitary	0.963793
Cayos	15	PM	Yes	Solitary	0.534082
Cayos	15	PM	Yes	Solitary	0.847298
Cayos	18	AM	No	Solitary	0
Cayos	18	AM	Yes	Solitary	0
Cayos	18	AM	No	Solitary	0
Cayos	18	AM	No	Solitary	0
Cayos	18	AM	Yes	Solitary	0
Cayos	18	AM	No	Solitary	0.81093
Cayos	18	MID	Yes	Solitary	0
Cayos	18	MID	Yes	Solitary	0
Cayos	18	MID	No	Solitary	0
Cayos	18	MID	Yes	Solitary	0
Cayos	18	MID	Yes	Solitary	0
Cayos	18	MID	Yes	Solitary	0
Cayos	18	MID	No	Solitary	1.46634
Cayos	18	MID	Yes	Solitary	0
Cayos	18	MID	Yes	Solitary	0
Cayos	18	PM	No	Solitary	0
Cayos	18	PM	No	Solitary	0
Cayos	18	PM	Yes	Solitary	1.60944
Cayos	18	PM	No	Solitary	0
Cayos	18	PM	Yes	Solitary	0
Cayos	18	PM	Yes	Solitary	0
Cayos	20	AM	No	Solitary	0
Cayos	20	AM	No	Solitary	0
Cayos	20	AM	No	Solitary	2.25878
Cayos	45	AM	Yes	Solitary	1.22378
Cayos	45	AM	No	Solitary	2.0131
Cayos	45	AM	No	Solitary	1.5748
Cayos	45	AM	Yes	Solitary	0
Cayos	45	AM	No	Solitary	0
Cayos	45	AM	No	Solitary	1.14513
Cayos	45	AM	No	Solitary	1.93935
Cayos	45	PM	Yes	Solitary	2.56495
Cayos	45	PM	Yes	Solitary	0
Cayos	45	PM	Yes	Solitary	1.51059
Cayos	45	PM	No	Solitary	0.840999
Cayos	60	AM	Yes	Solitary	2.14007
Cayos	60	AM	Yes	Solitary	0
Cayos	60	AM	Yes	Group	0
Cayos	60	AM	Yes	Solitary	0
Cayos	60	AM	Yes	Solitary	0.581922
Cayos	60	AM	Yes	Solitary	0.330854
Cayos	61	AM	Yes	Solitary	2.3979
Cayos	61	AM	Yes	Solitary	0
Cayos	61	AM	No	Solitary	2.4773
Cayos	61	AM	No	Solitary	1.86478
Cayos	61	AM	Yes	Solitary	1.60944
Cayos	61	AM	Yes	Solitary	0
Cayos	61	AM	Yes	Group	1.38629
Cayos	61	AM	Yes	Group	1.34993
Cayos	61	AM	Yes	Solitary	1.25276
Cayos	61	AM	Yes	Group	1.17007
Cayos	61	AM	No	Solitary	1.09861
Cayos	61	AM	Yes	Solitary	1.03609
Cayos	61	AM	Yes	Solitary	1.37392
Cayos	61	AM	Yes	Group	1.20984
Cayos	61	MID	Yes	Solitary	0
Cayos	61	MID	No	Solitary	0
Cayos	61	MID	No	Solitary	2.3979
Cayos	61	MID	No	Solitary	1.79176
Cayos	61	MID	Yes	Group	0
Cayos	61	MID	Yes	Solitary	1.34993
Cayos	61	MID	Yes	Group	1.29392
Cayos	61	MID	Yes	Solitary	0.69734
Cayos	61	MID	Yes	Group	1.04597
Cayos	61	PM	Yes	Solitary	2.03688
Cayos	61	PM	Yes	Group	2.94444
Cayos	61	PM	Yes	Solitary	0
Cayos	61	PM	Yes	Solitary	0
Cayos	61	PM	No	Group	0
Cayos	61	PM	Yes	Group	0
Cayos	61	PM	Yes	Group	0
Cayos	61	PM	Yes	Group	1.55814
Cayos	61	PM	Yes	Group	0.646627
Cayos	61	PM	Yes	Group	0.141412
Cayos	68	AM	No	Solitary	0
Cayos	68	AM	No	Solitary	2.14007
Cayos	68	AM	No	Solitary	2.03688
Cayos	68	AM	No	Solitary	1.55814
Cayos	68	AM	No	Solitary	0
Cayos	68	AM	No	Solitary	0
Cayos	68	AM	No	Solitary	1.31568
Cayos	68	AM	No	Solitary	1.60944
Cayos	68	AM	No	Solitary	1.58329
Cayos	68	AM	Yes	Group	0.629095
Cayos	68	PM	No	Solitary	0
Cayos	68	PM	No	Solitary	0
Cayos	69	AM	Yes	Solitary	0
Cayos	69	AM	Yes	Solitary	0
Cayos	69	AM	Yes	Solitary	0
Cayos	69	AM	Yes	Group	1.55814
Cayos	69	AM	Yes	Solitary	0
Cayos	69	AM	Yes	Solitary	2.10413
Cayos	69	MID	Yes	Solitary	1.94591
Cayos	69	MID	Yes	Solitary	0.684917
Cayos	69	PM	Yes	Solitary	0
Cayos	69	PM	Yes	Solitary	0
Cayos	69	PM	Yes	Solitary	0
Cayos	69	PM	Yes	Solitary	0
Cayos	69	PM	Yes	Solitary	0
Cayos	69	PM	Yes	Solitary	0
Cayos	69	PM	Yes	Group	0
Cayos	69	PM	Yes	Solitary	0.777705
Cayos	69	PM	Yes	Solitary	0
Cayos	69	PM	Yes	Solitary	0
Cayos	69	PM	Yes	Solitary	0.742374
Cayos	69	PM	Yes	Solitary	1.09419
Cayos	69	PM	Yes	Solitary	0
Cayos	69	PM	Yes	Solitary	0.201346
Cayos	69	PM	Yes	Solitary	0.475058
Cayos	69	PM	Yes	Solitary	0
Cayos	79	AM	Yes	Solitary	0
Cayos	79	AM	No	Solitary	0
Cayos	79	AM	No	Solitary	0
Cayos	80	AM	No	Solitary	0
Cayos	80	AM	No	Group	0
Cayos	80	AM	No	Solitary	1.72551
Cayos	80	AM	No	Solitary	0
Cayos	80	AM	No	Solitary	0
Cayos	80	AM	No	Solitary	1.31568
Cayos	80	AM	No	Solitary	0
Cayos	80	AM	No	Solitary	0
Cayos	80	AM	No	Group	1.01693
Cayos	80	AM	No	Solitary	0
Cayos	80	AM	Yes	Solitary	0.916291
Cayos	80	AM	No	Solitary	0
Cayos	80	AM	No	Solitary	1.17007
Cayos	80	AM	No	Solitary	0
Cayos	80	AM	No	Solitary	0.502092
Cayos	80	AM	No	Solitary	0.767255
Cayos	80	AM	No	Solitary	0.980829
Cayos	83	AM	Yes	Group	1.72551
Cayos	83	AM	Yes	Group	1.46634
Cayos	83	AM	Yes	Group	0
Cayos	83	AM	Yes	Group	1.38629
Cayos	83	AM	Yes	Group	1.38629
Cayos	83	AM	Yes	Group	0
Cayos	83	AM	Yes	Group	1.25276
Cayos	83	AM	Yes	Group	0.425904
Cayos	83	AM	Yes	Group	0
Cayos	83	AM	Yes	Group	0.98519
Cayos	83	AM	Yes	Group	0.318454
Cayos	83	AM	Yes	Group	0
Cayos	83	AM	Yes	Group	0
Cayos	83	AM	Yes	Group	0.211309
Cayos	83	AM	Yes	Group	0.372341
Cayos	83	AM	Yes	Group	0.232705
Cayos	83	AM	Yes	Group	0.686955
Cayos	83	AM	Yes	Group	0.49435
Cayos	83	MID	Yes	Group	0
Cayos	83	MID	Yes	Group	1.38629
Cayos	83	MID	Yes	Group	0
Cayos	83	MID	Yes	Group	0
Cayos	83	MID	Yes	Group	1.78191
Cayos	83	MID	Yes	Group	0.645187
Cayos	83	PM	Yes	Group	2.50553
Cayos	83	PM	Yes	Solitary	0
Cayos	83	PM	Yes	Group	1.63665
Cayos	83	PM	Yes	Group	1.36783
Cayos	83	PM	Yes	Group	2.05316
Cayos	83	PM	Yes	Solitary	1.27297
Cayos	83	PM	Yes	Solitary	0.963793
Cayos	83	PM	Yes	Group	1.37699
Cayos	83	PM	Yes	Group	0.81093
Cayos	83	PM	Yes	Group	1.04931
Cayos	83	PM	Yes	Group	1.06015
Cayos	83	PM	Yes	Group	0.880359
Cayos	83	PM	No	Group	1.06983
Cayos	84	MID	Yes	Solitary	1.17007
Cayos	84	PM	Yes	Solitary	1.03609
Cayos	84	PM	Yes	Solitary	0.51531
Cayos	100	AM	Yes	Solitary	1.72551
Cayos	100	AM	Yes	Solitary	0
Cayos	100	AM	Yes	Solitary	0
Cayos	100	AM	Yes	Solitary	0
Cayos	100	AM	Yes	Solitary	0
Cayos	100	AM	Yes	Solitary	0
Cayos	100	AM	Yes	Solitary	0.963793
Cayos	100	AM	Yes	Solitary	0.370018
Cayos	100	AM	Yes	Solitary	0
Cayos	100	AM	Yes	Solitary	0.898661
Cayos	100	AM	Yes	Solitary	0.178514
Cayos	100	MID	Yes	Solitary	0
Cayos	100	MID	Yes	Solitary	0
Tela	18	AM	No	Solitary	0
Tela	18	AM	No	Solitary	1.66501
Tela	18	AM	No	Solitary	1.60944
Tela	18	AM	No	Solitary	2.19722
Tela	18	AM	Yes	Group	0
Tela	18	AM	Yes	Group	0.955511
Tela	20	AM	Yes	Group	2.3979
Tela	20	AM	Yes	Group	0
Tela	20	AM	Yes	Group	0
Tela	20	AM	Yes	Group	0
Tela	20	AM	Yes	Group	0
Tela	20	AM	Yes	Group	0
Tela	20	AM	Yes	Group	0.455476
Tela	20	AM	Yes	Group	0.632523
Tela	20	AM	Yes	Group	0.315081
Tela	20	AM	Yes	Group	0.423868
Tela	22	AM	No	Group	0
Tela	22	AM	No	Group	0
Tela	22	AM	Yes	Group	1.94591
Tela	22	AM	No	Solitary	0
Tela	22	AM	Yes	Group	0
Tela	22	AM	No	Group	0
Tela	22	AM	No	Group	1.66501
Tela	22	AM	No	Group	0
Tela	22	AM	No	Group	0
Tela	22	AM	No	Group	0
Tela	22	AM	No	Group	0
Tela	22	AM	No	Group	0
Tela	22	AM	Yes	Group	0
Tela	22	AM	No	Group	0
Tela	22	AM	No	Group	0
Tela	22	AM	No	Group	0
Tela	22	AM	No	Group	0
Tela	22	AM	No	Group	0
Tela	22	AM	Yes	Group	0.653926
Tela	22	AM	Yes	Group	0.625706
Tela	22	AM	Yes	Group	0
Tela	22	AM	No	Group	0
Tela	22	AM	No	Group	0.159488
Tela	32	MID	Yes	Solitary	0
Tela	32	MID	No	Solitary	2.14007
Tela	32	MID	No	Group	0
Tela	32	MID	No	Group	0
Tela	32	MID	No	Group	0
Tela	32	MID	No	Group	0
Tela	32	MID	No	Group	1.55814
Tela	32	MID	No	Solitary	0
Tela	32	MID	No	Group	0
Tela	32	MID	No	Group	1.46634
Tela	32	MID	No	Group	1.38629
Tela	32	MID	No	Group	0
Tela	32	MID	Yes	Group	0
Tela	32	MID	No	Group	0
Tela	32	MID	No	Group	0
Tela	32	MID	No	Group	0
Tela	32	MID	No	Group	0
Tela	32	MID	No	Group	0
Tela	32	MID	No	Group	0
Tela	32	MID	No	Group	0
Tela	32	MID	No	Group	0
Tela	32	MID	No	Group	1.43848
Tela	32	MID	No	Group	0
Tela	32	MID	No	Group	0
Tela	33	MID	No	Solitary	0
Tela	33	MID	No	Solitary	0
Tela	33	MID	No	Solitary	0
Tela	37	AM	No	Group	2.3979
Tela	37	AM	No	Solitary	0
Tela	37	AM	No	Solitary	0
Tela	37	AM	No	Group	2.3979
Tela	37	AM	No	Group	0
Tela	37	AM	No	Group	0
Tela	37	AM	No	Group	0
Tela	37	AM	No	Group	1.94591
Tela	37	AM	No	Group	0
Tela	37	AM	No	Group	1.94591
Tela	37	AM	No	Group	2.94444
Tela	37	AM	No	Group	0
Tela	37	AM	No	Group	1.94591
Tela	37	AM	No	Group	0
Tela	37	AM	No	Solitary	0
Tela	37	AM	No	Group	0
Tela	37	AM	No	Group	0
Tela	37	AM	No	Solitary	2.85438
Tela	37	AM	Yes	Group	0
Tela	37	AM	No	Solitary	1.51059
Tela	37	AM	No	Group	1.25276
Tela	37	AM	No	Group	1.72551
Tela	37	AM	No	Group	1.09861
Tela	37	AM	No	Group	0
Tela	37	AM	No	Group	0.873529
Tela	42	MID	No	Group	2.14007
Tela	66	AM	No	Solitary	0
Tela	66	AM	Yes	Solitary	0
Tela	66	AM	No	Solitary	0
Tela	66	AM	Yes	Solitary	0
Tela	66	AM	Yes	Solitary	0
Tela	66	AM	Yes	Solitary	0
Tela	66	AM	Yes	Solitary	0
Tela	130	AM	Yes	Group	0
Tela	130	AM	No	Group	0
Tela	130	AM	Yes	Group	0
Tela	130	AM	Yes	Solitary	0
Tela	130	AM	Yes	Solitary	0
Tela	130	AM	Yes	Group	0
Tela	130	AM	No	Solitary	0
Tela	130	AM	No	Group	0
Tela	130	AM	No	Group	1.07687
Tela	130	MID	Yes	Solitary	1.94591
Tela	210	AM	Yes	Solitary	0
Tela	210	AM	No	Solitary	0
Tela	210	AM	Yes	Solitary	1.66501
Tela	210	AM	Yes	Solitary	1.29928
Tela	210	AM	Yes	Solitary	1.70475
Tela	250	AM	No	Group	1.55814
Tela	250	AM	No	Group	0
Tela	310	AM	No	Group	1.22378
Tela	310	AM	No	Group	1.14513
Tela	310	AM	No	Solitary	0.653926
Tela	310	AM	No	Solitary	0.619039
Tela	380	AM	No	Group	3.04452
Tela	380	AM	No	Group	0
Tela	380	AM	No	Group	0
Tela	380	AM	Yes	Group	0
Tela	380	AM	No	Group	2.14007
Tela	380	AM	No	Group	0
Tela	380	AM	No	Group	0
Tela	380	AM	No	Group	0
Tela	380	AM	No	Group	0
Tela	380	AM	No	Group	0
Tela	380	AM	No	Group	0
Tela	380	AM	No	Group	1.42501
Tela	380	AM	No	Group	1.38629
Tela	380	AM	No	Group	1.31568
Tela	380	AM	No	Group	1.31568
Tela	380	AM	No	Group	0
Tela	380	AM	No	Group	0
Tela	380	AM	No	Group	0
Tela	380	AM	No	Group	0
Tela	380	AM	No	Group	0
Tela	380	AM	No	Group	1.66501
Tela	380	AM	No	Group	1.12134
Tela	380	AM	No	Group	1.07687
Tela	380	AM	No	Group	0
Tela	380	AM	No	Group	0
Tela	380	AM	No	Group	0
Tela	400	AM	No	Solitary	0
Tela	400	AM	No	Solitary	1.42501
Tela	500	AM	No	Solitary	0
Tela	500	AM	No	Solitary	0
Tela	500	AM	Yes	Solitary	2.3979
Tela	500	AM	No	Solitary	2.25878
Tela	500	AM	No	Solitary	0
Tela	500	AM	No	Solitary	0
Tela	500	AM	No	Group	0
Tela	500	AM	No	Solitary	0
Tela	500	AM	No	Group	0
Tela	500	AM	No	Solitary	0
Tela	500	AM	No	Solitary	0
Tela	500	AM	Yes	Solitary	0
Tela	500	AM	No	Group	1.86478
Tela	500	AM	No	Group	0
Tela	500	AM	No	Solitary	0
Tela	500	AM	Yes	Solitary	0
Tela	500	AM	No	Group	0
Tela	500	AM	No	Group	0
Tela	500	AM	No	Group	0
Tela	500	AM	No	Group	0
Tela	500	AM	No	Group	0
Tela	500	AM	No	Group	0
Tela	500	AM	Yes	Solitary	0
Tela	500	AM	No	Solitary	0
Tela	500	AM	No	Group	0
Tela	500	AM	No	Group	0
Tela	500	AM	No	Group	0
Tela	500	AM	No	Group	0.493658
Tela	500	AM	No	Group	1.23088
Tela	500	AM	No	Group	0.665201
Tela	620	MID	Yes	Group	0
Tela	620	MID	Yes	Solitary	0
Tela	620	MID	No	Solitary	0
Tela	620	MID	Yes	Group	0
Tela	670	MID	No	Solitary	1.55814
Tela	670	MID	No	Solitary	0
Tela	700	AM	No	Group	0
Tela	700	AM	No	Group	0
Tela	700	AM	Yes	Solitary	0
Tela	700	AM	No	Group	1.94591
Tela	700	AM	No	Group	0
Tela	700	AM	No	Group	1.72551
Tela	700	AM	No	Group	2.25878
Tela	700	AM	No	Group	0
Tela	700	AM	Yes	Group	1.51059
Tela	700	AM	No	Solitary	0
Tela	700	AM	Yes	Group	0
Tela	700	AM	No	Group	0
Tela	700	AM	No	Group	1.31568
Tela	700	AM	No	Group	0
Tela	700	AM	No	Group	0
Tela	700	AM	No	Group	1.14513
Tela	700	AM	No	Group	1.09861
Tela	700	MID	No	Solitary	0
Tela	700	MID	No	Group	0
Tela	700	MID	No	Solitary	0
Tela	700	MID	No	Solitary	0
Tela	700	MID	No	Solitary	0
Tela	700	MID	No	Solitary	0
Tela	700	MID	No	Solitary	0
Tela	700	MID	No	Group	2.66259
Tela	700	MID	No	Group	1.94591
Tela	700	MID	No	Solitary	1.94591
Tela	700	MID	No	Group	1.94591
Tela	700	MID	No	Group	1.72551
Tela	700	MID	No	Group	0
Tela	700	MID	No	Group	1.72551
Tela	700	MID	No	Group	0
Tela	700	MID	No	Group	1.55814
Tela	700	MID	Yes	Group	1.51059
Tela	700	MID	No	Group	0
Tela	700	MID	No	Group	0
Tela	700	MID	No	Solitary	1.34993
Tela	700	MID	No	Group	0
Tela	700	MID	No	Group	0
Tela	700	MID	No	Solitary	0
Tela	700	MID	No	Group	0
Tela	700	MID	No	Solitary	0.847298
Tela	900	AM	No	Group	3.04452
Tela	900	AM	No	Solitary	2.3979
Tela	900	AM	No	Solitary	0
Tela	900	AM	No	Group	2.3979
Tela	900	AM	No	Group	0
Tela	900	AM	No	Solitary	0
Tela	900	AM	Yes	Group	0
Tela	900	AM	No	Solitary	0
Tela	900	AM	No	Solitary	2.03688
Tela	900	AM	No	Group	0
Tela	900	AM	No	Group	0
Tela	900	AM	No	Group	1.79176
Tela	900	AM	No	Group	3.2581
Tela	900	AM	No	Group	1.79176
Tela	900	AM	No	Solitary	0
Tela	900	AM	Yes	Group	1.72551
Tela	900	AM	No	Group	2.3254
Tela	900	AM	No	Group	0
Tela	900	AM	No	Group	0
Tela	900	AM	No	Group	0
Tela	900	AM	No	Group	0
Tela	900	AM	No	Group	0
Tela	900	AM	No	Group	0
Tela	900	AM	No	Solitary	0
Tela	900	AM	No	Solitary	2.03688
Tela	900	AM	No	Group	0
Tela	900	AM	Yes	Group	0
Tela	900	AM	No	Group	1.31568
Tela	900	AM	No	Group	1.31568
Tela	900	AM	No	Group	1.31568
Tela	900	AM	No	Group	0
Tela	900	AM	No	Group	0
Tela	900	AM	No	Group	0
Tela	900	AM	No	Group	0
Tela	900	AM	No	Group	0
Tela	900	AM	No	Group	0
Tela	900	AM	No	Group	0
Tela	900	AM	No	Solitary	1.72551
Tela	900	AM	No	Group	1.17007
Tela	900	AM	No	Group	0
Tela	900	AM	No	Group	0
Tela	900	AM	No	Group	0
Tela	900	AM	No	Group	2.3979
Tela	900	AM	No	Group	1.58329
Tela	900	AM	No	Group	2.0131
Tela	900	AM	No	Group	0
Tela	900	AM	No	Group	1.70475
Tela	900	AM	No	Group	1.26785
Tela	900	AM	No	Group	0
Tela	900	AM	No	Group	2.10917
Tela	900	AM	No	Group	0
Tela	900	AM	No	Group	0.701586
Tela	900	AM	No	Group	1.79176
Tela	900	AM	No	Group	0
Tela	900	MID	No	Solitary	0
Tela	900	MID	Yes	Group	1.86478
Tela	900	MID	No	Group	0
Tela	900	MID	Yes	Group	0
Tela	900	MID	Yes	Group	0
Utila	12	AM	No	Solitary	0
Utila	12	MID	No	Solitary	2.25878
Utila	12	MID	No	Solitary	0
Utila	12	MID	No	Solitary	0
Utila	12	MID	No	Solitary	0
Utila	12	MID	Yes	Solitary	0.554311
Utila	12	PM	No	Solitary	0
Utila	12	PM	No	Solitary	0
Utila	25	AM	No	Solitary	0
Utila	25	AM	No	Solitary	0
Utila	25	AM	No	Solitary	0
Utila	28	AM	No	Solitary	2.89828
Utila	28	AM	No	Solitary	0
Utila	28	AM	No	Solitary	3.157
Utila	28	AM	No	Solitary	2.66259
Utila	28	AM	No	Solitary	2.66259
Utila	28	AM	No	Solitary	2.56495
Utila	28	AM	No	Solitary	1.94591
Utila	28	AM	No	Solitary	1.94591
Utila	28	AM	No	Solitary	1.79176
Utila	28	AM	No	Solitary	2.69774
Utila	28	AM	No	Solitary	1.72551
Utila	28	AM	No	Solitary	1.66501
Utila	28	AM	No	Solitary	0
Utila	28	AM	No	Solitary	1.72551
Utila	28	AM	No	Solitary	2.46081
Utila	28	AM	No	Solitary	1.63665
Utila	28	AM	No	Solitary	0.980829
Utila	28	MID	No	Solitary	3.2852
Utila	28	MID	No	Solitary	2.77259
Utila	28	MID	No	Solitary	2.66259
Utila	28	MID	No	Solitary	2.56495
Utila	28	MID	No	Solitary	1.72551
Utila	28	MID	No	Solitary	3.11034
Utila	28	MID	No	Solitary	2.14007
Utila	28	MID	No	Solitary	2.34887
Utila	28	MID	No	Solitary	1.90424
Utila	28	MID	No	Solitary	2.17771
Utila	28	MID	No	Solitary	2.17771
Utila	28	MID	No	Solitary	2.10413
Utila	28	MID	No	Solitary	1.58329
Utila	28	MID	No	Solitary	1.89085
Utila	28	MID	No	Solitary	2.11296
Utila	28	MID	No	Solitary	1.42501
Utila	28	PM	No	Solitary	0
Utila	28	PM	No	Solitary	0
Utila	28	PM	No	Solitary	0.737599
Utila	28	PM	No	Solitary	0
Utila	28	PM	No	Solitary	0
Utila	28	PM	No	Group	0
Utila	28	PM	No	Group	0.399986
Utila	30	MID	No	Solitary	1.72551
Utila	30	MID	No	Solitary	1.17007
Utila	30	MID	No	Solitary	1.86478
Utila	30	MID	No	Solitary	0
Utila	30	PM	No	Solitary	0
Utila	30	PM	No	Solitary	0
Utila	30	PM	No	Solitary	0
Utila	30	PM	No	Solitary	0
Utila	30	PM	No	Solitary	0
Utila	32	AM	Yes	Solitary	2.3979
Utila	32	AM	Yes	Group	0.593775
Utila	32	MID	Yes	Solitary	1.94591
Utila	32	PM	Yes	Solitary	0
Utila	32	PM	Yes	Group	0
Utila	32	PM	Yes	Group	0
Utila	35	AM	No	Solitary	0
Utila	35	AM	No	Solitary	0
Utila	35	AM	No	Solitary	1.86478
Utila	35	AM	No	Group	1.66501
Utila	35	AM	No	Group	0
Utila	35	AM	Yes	Solitary	0
Utila	35	AM	No	Solitary	0
Utila	35	AM	Yes	Solitary	0
Utila	35	AM	Yes	Solitary	0.806002
Utila	35	MID	No	Solitary	0
Utila	35	MID	Yes	Group	1.48075
Utila	35	PM	No	Solitary	2.25878
Utila	35	PM	No	Solitary	0
Utila	35	PM	No	Solitary	0
Utila	35	PM	No	Solitary	0
Utila	35	PM	No	Solitary	0
Utila	35	PM	No	Solitary	0
Utila	35	PM	No	Solitary	0
Utila	35	PM	No	Solitary	0
Utila	35	PM	No	Solitary	1.86478
Utila	35	PM	No	Solitary	1.72551
Utila	35	PM	No	Solitary	0
Utila	35	PM	No	Solitary	0
Utila	35	PM	No	Solitary	0
Utila	35	PM	No	Solitary	0
Utila	35	PM	No	Group	1.55814
Utila	35	PM	No	Solitary	0
Utila	35	PM	No	Solitary	1.51059
Utila	35	PM	No	Group	0
Utila	35	PM	No	Group	0
Utila	35	PM	No	Solitary	0
Utila	35	PM	No	Solitary	0
Utila	35	PM	No	Group	1.31568
Utila	35	PM	No	Solitary	0
Utila	35	PM	Yes	Solitary	0
Utila	35	PM	No	Solitary	0
Utila	35	PM	Yes	Solitary	0
Utila	52	AM	Yes	Solitary	0
Utila	52	AM	Yes	Solitary	0
Utila	52	AM	Yes	Group	0
Utila	52	AM	Yes	Solitary	0
Utila	52	AM	Yes	Solitary	0
Utila	52	AM	Yes	Group	1.51059
Utila	52	AM	Yes	Solitary	0
Utila	52	AM	Yes	Solitary	0
Utila	52	AM	Yes	Group	1.38629
Utila	52	AM	Yes	Group	1.94591
Utila	52	AM	Yes	Group	0
Utila	52	AM	No	Solitary	1.34993
Utila	52	AM	Yes	Group	0
Utila	52	AM	Yes	Group	1.72551
Utila	52	AM	Yes	Solitary	1.09861
Utila	52	AM	Yes	Group	1.46634
Utila	52	AM	Yes	Group	0.777705
Utila	52	AM	Yes	Group	0
Utila	52	AM	Yes	Group	0
Utila	52	MID	Yes	Group	1.94591
Utila	52	MID	Yes	Group	0
Utila	52	MID	Yes	Solitary	0
Utila	52	MID	Yes	Group	0
Utila	52	MID	Yes	Group	0
Utila	52	MID	Yes	Group	1.38629
Utila	52	PM	Yes	Solitary	0
Utila	52	PM	Yes	Group	0
Utila	52	PM	Yes	Solitary	0
Utila	52	PM	Yes	Group	0
Utila	52	PM	Yes	Group	1.31568
Utila	52	PM	No	Group	1.19625
Utila	52	PM	Yes	Group	1.09861
Utila	52	PM	Yes	Group	0.728239
Utila	52	PM	Yes	Group	2.15397
Utila	59	AM	Yes	Solitary	0
Utila	59	AM	Yes	Group	0
Utila	59	AM	No	Group	0
Utila	59	AM	Yes	Group	0
Utila	59	AM	No	Solitary	0
Utila	59	AM	No	Solitary	0
Utila	63	MID	Yes	Group	0.323212
Utila	63	MID	Yes	Group	1.64664
Utila	72	AM	No	Solitary	0
Utila	72	AM	No	Solitary	0
Utila	72	AM	No	Group	1.66501
Utila	72	AM	No	Group	0
Utila	72	AM	No	Solitary	0
Utila	72	AM	No	Solitary	1.34993
Utila	72	AM	No	Group	0
Utila	72	AM	No	Group	0
Utila	72	AM	No	Solitary	0
Utila	72	AM	Yes	Solitary	1.62746
Utila	72	AM	No	Group	1.03609
Utila	72	AM	Yes	Solitary	0.576176
Utila	72	AM	Yes	Group	0.51531
Utila	72	AM	Yes	Group	1.7346
Utila	75	AM	Yes	Solitary	0
Utila	75	AM	Yes	Solitary	0
Utila	78	PM	Yes	Solitary	0
Utila	78	PM	Yes	Solitary	0.66905
Utila	78	PM	Yes	Group	0.955511
Utila	78	PM	Yes	Solitary	0.901548
Utila	78	PM	Yes	Group	0
Utila	94	AM	Yes	Solitary	0
Utila	94	AM	Yes	Solitary	0
Utila	94	AM	Yes	Solitary	0
Utila	94	AM	Yes	Solitary	0
Utila	94	AM	Yes	Solitary	2.19722
Utila	94	AM	Yes	Solitary	2.06978
Utila	94	AM	Yes	Solitary	0
Utila	94	AM	Yes	Solitary	1.46634
Utila	94	AM	Yes	Solitary	1.12134
Utila	94	AM	Yes	Solitary	1.12134
Utila	94	AM	Yes	Solitary	0.684917
Utila	94	AM	No	Solitary	0
Utila	95	MID	Yes	Group	0
Utila	95	MID	Yes	Group	0
Utila	95	MID	Yes	Group	0
Utila	102	AM	Yes	Solitary	0
Utila	102	AM	Yes	Solitary	0.847298
Utila	102	AM	Yes	Group	0
Utila	102	AM	Yes	Group	0.336472
Utila	102	AM	Yes	Group	0.405465
Utila	102	AM	Yes	Group	0.369251
Utila	102	AM	Yes	Group	0.880359
Utila	103	AM	No	Solitary	0
Utila	103	AM	No	Solitary	0
Utila	103	AM	No	Solitary	2.3979
Utila	103	AM	No	Solitary	0
Utila	103	AM	No	Solitary	0
Utila	103	AM	No	Solitary	0
Utila	103	AM	No	Solitary	0
Utila	103	AM	No	Solitary	0
Utila	103	AM	No	Solitary	1.79176
Utila	103	AM	No	Solitary	1.72551
Utila	103	AM	No	Solitary	1.51059
Utila	103	AM	No	Solitary	1.46634
Utila	103	AM	No	Solitary	1.94591
Utila	103	AM	No	Solitary	0
Utila	103	AM	No	Solitary	0
Utila	103	AM	No	Solitary	1.25276
Utila	103	PM	No	Solitary	0
Utila	103	PM	No	Solitary	2.25878
Utila	103	PM	No	Solitary	2.25878
Utila	103	PM	No	Solitary	0
Utila	103	PM	No	Solitary	0
Utila	103	PM	No	Solitary	0
Utila	103	PM	No	Solitary	1.51059
Utila	103	PM	No	Solitary	0
Utila	103	PM	No	Solitary	0
Utila	103	PM	No	Group	0
Utila	103	PM	No	Solitary	0
Utila	103	PM	No	Group	0
Utila	103	PM	No	Group	0.873529
Utila	103	PM	No	Group	0
Utila	103	PM	No	Solitary	0.710242
Utila	103	PM	No	Solitary	0.399986
Utila	107	AM	No	Solitary	0
Utila	107	AM	No	Solitary	0.767255
Utila	107	Mid	No	Solitary	0
Utila	108	AM	No	Solitary	0
Utila	108	AM	No	Solitary	0
Utila	108	AM	No	Group	2.19722
Utila	108	AM	No	Solitary	1.46634
Utila	108	AM	Yes	Solitary	0
Utila	108	AM	No	Solitary	0
Utila	108	AM	No	Solitary	0
Utila	108	AM	No	Solitary	1.72551
Utila	108	AM	No	Solitary	1.20527
Utila	150	PM	No	Solitary	2.3979
Utila	150	PM	No	Solitary	3.04452
Utila	150	PM	No	Solitary	2.3979
Utila	150	PM	No	Solitary	2.14007
Utila	150	PM	No	Solitary	2.03688
Utila	150	PM	No	Solitary	2.4773
Utila	150	PM	No	Solitary	0
Utila	150	PM	No	Solitary	2.3254
Utila	150	PM	No	Solitary	2.96844
Utila	150	PM	No	Solitary	1.66501
Utila	150	PM	No	Solitary	1.38629
Utila	610	MID	Yes	Group	0
Utila	610	MID	Yes	Solitary	0
Utila	610	MID	Yes	Group	0
Utila	610	MID	Yes	Group	0
Utila	610	MID	Yes	Group	0
Utila	610	MID	Yes	Group	1.22378
Utila	610	MID	Yes	Group	0
Utila	610	MID	Yes	Solitary	0
Utila	610	MID	Yes	Solitary	0
Utila	610	MID	Yes	Solitary	0.728239
Utila	610	MID	No	Group	0.719123
Utila	610	MID	No	Group	0
Utila	610	PM	Yes	Group	0
Utila	610	PM	Yes	Group	0
Utila	610	PM	Yes	Group	0
Utila	610	PM	Yes	Group	0
Utila	610	PM	Yes	Group	0
Utila	610	PM	Yes	Solitary	0
Utila	610	PM	Yes	Group	1.72551
Utila	610	PM	Yes	Group	0
Utila	610	PM	Yes	Group	0
Utila	610	PM	Yes	Group	1.55814
Utila	610	PM	Yes	Group	1.51059
Utila	610	PM	Yes	Group	0
Utila	610	PM	Yes	Group	0
Utila	610	PM	Yes	Group	1.17007
Utila	610	PM	Yes	Group	0
Utila	610	PM	Yes	Group	0
Utila	610	PM	Yes	Group	0
Utila	690	AM	Yes	Solitary	0
Utila	690	AM	No	Solitary	0
Utila	690	AM	Yes	Solitary	1.51059
Utila	790	MID	Yes	Solitary	0
Utila	790	MID	Yes	Solitary	1.17007
Utila	790	MID	Yes	Solitary	0
Utila	790	MID	Yes	Solitary	0
Utila	790	MID	Yes	Solitary	0
Utila	790	MID	Yes	Solitary	0
Utila	790	MID	Yes	Solitary	0
Utila	790	MID	Yes	Solitary	0
Utila	790	MID	Yes	Solitary	0
Utila	790	MID	Yes	Solitary	0
Utila	790	PM	No	Solitary	0
Utila	790	PM	No	Solitary	1.53393
Utila	840	AM	Yes	Solitary	0
Utila	840	AM	Yes	Solitary	0.901548

## Sheet: GEE4
ReefSite	Tag	TOD	Predatory	GroupSize	lnCheatrate
Cayos	1	AM	Yes	Solitary	0
Cayos	1	AM	No	Solitary	0
Cayos	1	AM	Yes	Group	0
Cayos	1	AM	Yes	Group	0
Cayos	1	AM	Yes	Group	0
Cayos	1	AM	Yes	Group	0
Cayos	1	MID	No	Solitary	0
Cayos	1	MID	Yes	Solitary	0
Cayos	1	MID	Yes	Solitary	0
Cayos	1	MID	Yes	Group	0
Cayos	1	MID	Yes	Group	0
Cayos	1	MID	Yes	Group	0
Cayos	1	MID	Yes	Group	0
Cayos	1	MID	Yes	Group	0
Cayos	1	MID	Yes	Group	0
Cayos	1	PM	Yes	Solitary	0
Cayos	1	PM	Yes	Solitary	0
Cayos	3	MID	Yes	Solitary	0
Cayos	3	PM	Yes	Solitary	0
Cayos	3	PM	No	Solitary	1.72026
Cayos	9	AM	No	Solitary	1.51059
Cayos	9	AM	No	Solitary	1.19625
Cayos	9	AM	Yes	Solitary	0
Cayos	9	AM	No	Solitary	0.998529
Cayos	9	AM	No	Solitary	0
Cayos	9	AM	Yes	Solitary	0
Cayos	9	MID	No	Solitary	0
Cayos	9	MID	No	Solitary	1.51059
Cayos	9	MID	Yes	Solitary	0.0645385
Cayos	9	PM	No	Solitary	0
Cayos	9	PM	No	Solitary	0
Cayos	14	AM	No	Group	0
Cayos	14	AM	Yes	Solitary	0
Cayos	14	AM	No	Solitary	0
Cayos	14	AM	No	Group	0
Cayos	14	AM	No	Group	0
Cayos	14	AM	No	Group	0
Cayos	14	AM	No	Group	0
Cayos	14	MID	No	Group	0
Cayos	14	MID	No	Solitary	0
Cayos	14	MID	Yes	Solitary	1.94591
Cayos	14	MID	No	Solitary	0
Cayos	14	MID	No	Solitary	0
Cayos	14	MID	No	Group	0
Cayos	14	MID	No	Group	0
Cayos	14	MID	No	Solitary	0
Cayos	14	MID	No	Solitary	0.710242
Cayos	14	PM	No	Solitary	0
Cayos	14	PM	No	Solitary	1.31568
Cayos	14	PM	No	Group	1.25276
Cayos	14	PM	Yes	Group	1.12134
Cayos	14	PM	Yes	Group	1.12134
Cayos	14	PM	Yes	Group	0.980829
Cayos	14	PM	No	Solitary	0.873529
Cayos	14	PM	No	Group	0
Cayos	14	PM	Yes	Group	1.12134
Cayos	15	AM	Yes	Group	0
Cayos	15	AM	No	Solitary	0
Cayos	15	AM	No	Group	0
Cayos	15	AM	No	Group	0
Cayos	15	AM	Yes	Solitary	0
Cayos	15	AM	No	Group	0
Cayos	15	AM	No	Solitary	0
Cayos	15	AM	No	Solitary	1.17007
Cayos	15	AM	No	Group	0
Cayos	15	AM	No	Group	0
Cayos	15	AM	No	Group	0
Cayos	15	AM	No	Group	0
Cayos	15	AM	No	Solitary	0
Cayos	15	AM	No	Group	0
Cayos	15	AM	No	Group	1.77461
Cayos	15	AM	Yes	Solitary	0
Cayos	15	AM	Yes	Group	1.03196
Cayos	15	MID	No	Solitary	0
Cayos	15	MID	Yes	Solitary	0
Cayos	15	MID	No	Solitary	0
Cayos	15	MID	No	Solitary	0
Cayos	15	MID	No	Solitary	0
Cayos	15	MID	No	Solitary	0
Cayos	15	MID	No	Solitary	0
Cayos	15	MID	No	Solitary	0
Cayos	15	MID	No	Solitary	0
Cayos	15	PM	No	Solitary	0
Cayos	15	PM	No	Solitary	0
Cayos	15	PM	No	Solitary	0
Cayos	15	PM	No	Solitary	0
Cayos	15	PM	No	Solitary	0
Cayos	15	PM	No	Solitary	0
Cayos	15	PM	No	Solitary	0
Cayos	15	PM	No	Solitary	0
Cayos	15	PM	No	Solitary	1.09861
Cayos	15	PM	No	Solitary	0
Cayos	15	PM	Yes	Group	0
Cayos	15	PM	No	Solitary	1.09861
Cayos	15	PM	No	Solitary	0
Cayos	15	PM	No	Group	0.916291
Cayos	15	PM	No	Solitary	0
Cayos	15	PM	No	Solitary	0
Cayos	15	PM	No	Solitary	0.847298
Cayos	15	PM	No	Solitary	1.28335
Cayos	15	PM	No	Solitary	0.710242
Cayos	15	PM	No	Group	0.693147
Cayos	15	PM	Yes	Solitary	0.963793
Cayos	15	PM	Yes	Solitary	0.534082
Cayos	15	PM	Yes	Solitary	0.847298
Cayos	18	AM	No	Solitary	0
Cayos	18	AM	Yes	Solitary	0
Cayos	18	AM	No	Solitary	0
Cayos	18	AM	No	Solitary	0
Cayos	18	AM	Yes	Solitary	0
Cayos	18	AM	No	Solitary	0.81093
Cayos	18	MID	Yes	Solitary	0
Cayos	18	MID	Yes	Solitary	0
Cayos	18	MID	No	Solitary	0
Cayos	18	MID	Yes	Solitary	0
Cayos	18	MID	Yes	Solitary	0
Cayos	18	MID	Yes	Solitary	0
Cayos	18	MID	No	Solitary	1.46634
Cayos	18	MID	Yes	Solitary	0
Cayos	18	MID	Yes	Solitary	0
Cayos	18	PM	No	Solitary	0
Cayos	18	PM	No	Solitary	0
Cayos	18	PM	Yes	Solitary	0
Cayos	18	PM	No	Solitary	0
Cayos	18	PM	Yes	Solitary	0
Cayos	18	PM	Yes	Solitary	0
Cayos	20	AM	No	Solitary	0
Cayos	20	AM	No	Solitary	0
Cayos	20	AM	No	Solitary	1.66501
Cayos	45	AM	Yes	Solitary	0
Cayos	45	AM	No	Solitary	1.76898
Cayos	45	AM	No	Solitary	1.26785
Cayos	45	AM	Yes	Solitary	0
Cayos	45	AM	No	Solitary	0
Cayos	45	AM	No	Solitary	1.14513
Cayos	45	AM	No	Solitary	1.93935
Cayos	45	PM	Yes	Solitary	1.94591
Cayos	45	PM	Yes	Solitary	0
Cayos	45	PM	Yes	Solitary	0
Cayos	45	PM	No	Solitary	0.840999
Cayos	60	AM	Yes	Solitary	2.14007
Cayos	60	AM	Yes	Solitary	0
Cayos	60	AM	Yes	Group	0
Cayos	60	AM	Yes	Solitary	0
Cayos	60	AM	Yes	Solitary	0.332706
Cayos	60	AM	Yes	Solitary	0.330854
Cayos	61	AM	Yes	Solitary	0
Cayos	61	AM	Yes	Solitary	0
Cayos	61	AM	No	Solitary	1.86478
Cayos	61	AM	No	Solitary	1.86478
Cayos	61	AM	Yes	Solitary	0
Cayos	61	AM	Yes	Solitary	0
Cayos	61	AM	Yes	Group	0
Cayos	61	AM	Yes	Group	0
Cayos	61	AM	Yes	Solitary	1.25276
Cayos	61	AM	Yes	Group	1.17007
Cayos	61	AM	No	Solitary	0
Cayos	61	AM	Yes	Solitary	1.03609
Cayos	61	AM	Yes	Solitary	1.37392
Cayos	61	AM	Yes	Group	1.20984
Cayos	61	MID	Yes	Solitary	0
Cayos	61	MID	No	Solitary	0
Cayos	61	MID	No	Solitary	1.79176
Cayos	61	MID	No	Solitary	0
Cayos	61	MID	Yes	Group	0
Cayos	61	MID	Yes	Solitary	1.34993
Cayos	61	MID	Yes	Group	1.29392
Cayos	61	MID	Yes	Solitary	0.69734
Cayos	61	MID	Yes	Group	1.04597
Cayos	61	PM	Yes	Solitary	2.03688
Cayos	61	PM	Yes	Group	2.56495
Cayos	61	PM	Yes	Solitary	0
Cayos	61	PM	Yes	Solitary	0
Cayos	61	PM	No	Group	0
Cayos	61	PM	Yes	Group	0
Cayos	61	PM	Yes	Group	0
Cayos	61	PM	Yes	Group	1.55814
Cayos	61	PM	Yes	Group	0.646627
Cayos	61	PM	Yes	Group	0.141412
Cayos	68	AM	No	Solitary	0
Cayos	68	AM	No	Solitary	0
Cayos	68	AM	No	Solitary	2.03688
Cayos	68	AM	No	Solitary	0
Cayos	68	AM	No	Solitary	0
Cayos	68	AM	No	Solitary	0
Cayos	68	AM	No	Solitary	1.31568
Cayos	68	AM	No	Solitary	1.60944
Cayos	68	AM	No	Solitary	1.58329
Cayos	68	AM	Yes	Group	0.363223
Cayos	68	PM	No	Solitary	0
Cayos	68	PM	No	Solitary	0
Cayos	69	AM	Yes	Solitary	0
Cayos	69	AM	Yes	Solitary	0
Cayos	69	AM	Yes	Solitary	0
Cayos	69	AM	Yes	Group	0
Cayos	69	AM	Yes	Solitary	0
Cayos	69	AM	Yes	Solitary	1.75786
Cayos	69	MID	Yes	Solitary	0
Cayos	69	MID	Yes	Solitary	0
Cayos	69	PM	Yes	Solitary	0
Cayos	69	PM	Yes	Solitary	0
Cayos	69	PM	Yes	Solitary	0
Cayos	69	PM	Yes	Solitary	0
Cayos	69	PM	Yes	Solitary	0
Cayos	69	PM	Yes	Solitary	0
Cayos	69	PM	Yes	Group	0
Cayos	69	PM	Yes	Solitary	0
Cayos	69	PM	Yes	Solitary	0
Cayos	69	PM	Yes	Solitary	0
Cayos	69	PM	Yes	Solitary	0.438551
Cayos	69	PM	Yes	Solitary	0.951428
Cayos	69	PM	Yes	Solitary	0
Cayos	69	PM	Yes	Solitary	0.201346
Cayos	69	PM	Yes	Solitary	0.475058
Cayos	69	PM	Yes	Solitary	0
Cayos	79	AM	Yes	Solitary	0
Cayos	79	AM	No	Solitary	0
Cayos	79	AM	No	Solitary	0
Cayos	80	AM	No	Solitary	0
Cayos	80	AM	No	Group	0
Cayos	80	AM	No	Solitary	0
Cayos	80	AM	No	Solitary	0
Cayos	80	AM	No	Solitary	0
Cayos	80	AM	No	Solitary	1.31568
Cayos	80	AM	No	Solitary	0
Cayos	80	AM	No	Solitary	0
Cayos	80	AM	No	Group	0
Cayos	80	AM	No	Solitary	0
Cayos	80	AM	Yes	Solitary	0.916291
Cayos	80	AM	No	Solitary	0
Cayos	80	AM	No	Solitary	1.17007
Cayos	80	AM	No	Solitary	0
Cayos	80	AM	No	Solitary	0.502092
Cayos	80	AM	No	Solitary	0.767255
Cayos	80	AM	No	Solitary	0.980829
Cayos	83	AM	Yes	Group	0
Cayos	83	AM	Yes	Group	1.46634
Cayos	83	AM	Yes	Group	0
Cayos	83	AM	Yes	Group	0.916291
Cayos	83	AM	Yes	Group	0.916291
Cayos	83	AM	Yes	Group	0
Cayos	83	AM	Yes	Group	1.25276
Cayos	83	AM	Yes	Group	0
Cayos	83	AM	Yes	Group	0
Cayos	83	AM	Yes	Group	0.814808
Cayos	83	AM	Yes	Group	0.318454
Cayos	83	AM	Yes	Group	0
Cayos	83	AM	Yes	Group	0
Cayos	83	AM	Yes	Group	0.211309
Cayos	83	AM	Yes	Group	0.372341
Cayos	83	AM	Yes	Group	0.232705
Cayos	83	AM	Yes	Group	0.622831
Cayos	83	AM	Yes	Group	0.49435
Cayos	83	MID	Yes	Group	0
Cayos	83	MID	Yes	Group	0
Cayos	83	MID	Yes	Group	0
Cayos	83	MID	Yes	Group	0
Cayos	83	MID	Yes	Group	1.65542
Cayos	83	MID	Yes	Group	0.645187
Cayos	83	PM	Yes	Group	2.14007
Cayos	83	PM	Yes	Solitary	0
Cayos	83	PM	Yes	Group	1.12134
Cayos	83	PM	Yes	Group	0.901548
Cayos	83	PM	Yes	Group	1.89618
Cayos	83	PM	Yes	Solitary	1.27297
Cayos	83	PM	Yes	Solitary	0.593775
Cayos	83	PM	Yes	Group	1.37699
Cayos	83	PM	Yes	Group	0.81093
Cayos	83	PM	Yes	Group	1.04931
Cayos	83	PM	Yes	Group	0.920057
Cayos	83	PM	Yes	Group	0.722135
Cayos	83	PM	No	Group	0.953873
Cayos	84	MID	Yes	Solitary	1.17007
Cayos	84	PM	Yes	Solitary	0.646627
Cayos	84	PM	Yes	Solitary	0.51531
Cayos	100	AM	Yes	Solitary	0
Cayos	100	AM	Yes	Solitary	0
Cayos	100	AM	Yes	Solitary	0
Cayos	100	AM	Yes	Solitary	0
Cayos	100	AM	Yes	Solitary	0
Cayos	100	AM	Yes	Solitary	0
Cayos	100	AM	Yes	Solitary	0.795801
Cayos	100	AM	Yes	Solitary	0.370018
Cayos	100	AM	Yes	Solitary	0
Cayos	100	AM	Yes	Solitary	0.837542
Cayos	100	AM	Yes	Solitary	0.178514
Cayos	100	MID	Yes	Solitary	0
Cayos	100	MID	Yes	Solitary	0
Tela	18	AM	No	Solitary	0
Tela	18	AM	No	Solitary	0
Tela	18	AM	No	Solitary	0
Tela	18	AM	No	Solitary	1.60944
Tela	18	AM	Yes	Group	0
Tela	18	AM	Yes	Group	0.955511
Tela	20	AM	Yes	Group	0
Tela	20	AM	Yes	Group	0
Tela	20	AM	Yes	Group	0
Tela	20	AM	Yes	Group	0
Tela	20	AM	Yes	Group	0
Tela	20	AM	Yes	Group	0
Tela	20	AM	Yes	Group	0.455476
Tela	20	AM	Yes	Group	0.632523
Tela	20	AM	Yes	Group	0.315081
Tela	20	AM	Yes	Group	0.423868
Tela	22	AM	No	Group	0
Tela	22	AM	No	Group	0
Tela	22	AM	No	Solitary	0
Tela	22	AM	Yes	Group	0
Tela	22	AM	Yes	Group	0
Tela	22	AM	No	Group	0
Tela	22	AM	No	Group	0
Tela	22	AM	No	Group	0
Tela	22	AM	No	Group	0
Tela	22	AM	No	Group	0
Tela	22	AM	No	Group	0
Tela	22	AM	No	Group	0
Tela	22	AM	Yes	Group	0
Tela	22	AM	No	Group	0
Tela	22	AM	No	Group	0
Tela	22	AM	No	Group	0
Tela	22	AM	No	Group	0
Tela	22	AM	No	Group	0
Tela	22	AM	Yes	Group	0
Tela	22	AM	Yes	Group	0
Tela	22	AM	Yes	Group	0
Tela	22	AM	No	Group	0
Tela	22	AM	No	Group	0.159488
Tela	32	MID	Yes	Solitary	0
Tela	32	MID	No	Solitary	0
Tela	32	MID	No	Group	0
Tela	32	MID	No	Group	0
Tela	32	MID	No	Group	0
Tela	32	MID	No	Group	0
Tela	32	MID	No	Group	0
Tela	32	MID	No	Solitary	0
Tela	32	MID	No	Group	0
Tela	32	MID	No	Group	0
Tela	32	MID	No	Group	0
Tela	32	MID	No	Group	0
Tela	32	MID	Yes	Group	0
Tela	32	MID	No	Group	0
Tela	32	MID	No	Group	0
Tela	32	MID	No	Group	0
Tela	32	MID	No	Group	0
Tela	32	MID	No	Group	0
Tela	32	MID	No	Group	0
Tela	32	MID	No	Group	0
Tela	32	MID	No	Group	0
Tela	32	MID	No	Group	1.43848
Tela	32	MID	No	Group	0
Tela	32	MID	No	Group	0
Tela	33	MID	No	Solitary	0
Tela	33	MID	No	Solitary	0
Tela	33	MID	No	Solitary	0
Tela	37	AM	No	Group	0
Tela	37	AM	No	Solitary	0
Tela	37	AM	No	Solitary	0
Tela	37	AM	No	Group	0
Tela	37	AM	No	Group	0
Tela	37	AM	No	Group	0
Tela	37	AM	No	Group	0
Tela	37	AM	No	Group	1.94591
Tela	37	AM	No	Group	0
Tela	37	AM	No	Group	0
Tela	37	AM	No	Group	2.56495
Tela	37	AM	No	Group	0
Tela	37	AM	No	Group	0
Tela	37	AM	No	Group	0
Tela	37	AM	No	Solitary	0
Tela	37	AM	No	Group	0
Tela	37	AM	No	Group	0
Tela	37	AM	No	Solitary	2.4773
Tela	37	AM	Yes	Group	0
Tela	37	AM	No	Solitary	1.51059
Tela	37	AM	No	Group	0
Tela	37	AM	No	Group	1.72551
Tela	37	AM	No	Group	1.09861
Tela	37	AM	No	Group	0
Tela	37	AM	No	Group	0.873529
Tela	42	MID	No	Group	0
Tela	66	AM	No	Solitary	0
Tela	66	AM	Yes	Solitary	0
Tela	66	AM	No	Solitary	0
Tela	66	AM	Yes	Solitary	0
Tela	66	AM	Yes	Solitary	0
Tela	66	AM	Yes	Solitary	0
Tela	66	AM	Yes	Solitary	0
Tela	130	AM	No	Group	0
Tela	130	AM	Yes	Group	0
Tela	130	AM	Yes	Group	0
Tela	130	AM	Yes	Solitary	0
Tela	130	AM	Yes	Solitary	0
Tela	130	AM	Yes	Group	0
Tela	130	AM	No	Solitary	0
Tela	130	AM	No	Group	0
Tela	130	AM	No	Group	1.07687
Tela	130	MID	Yes	Solitary	1.94591
Tela	210	AM	Yes	Solitary	0
Tela	210	AM	No	Solitary	0
Tela	210	AM	Yes	Solitary	1.14513
Tela	210	AM	Yes	Solitary	1.29928
Tela	210	AM	Yes	Solitary	1.70475
Tela	250	AM	No	Group	1.55814
Tela	250	AM	No	Group	0
Tela	310	AM	No	Group	0
Tela	310	AM	No	Group	1.14513
Tela	310	AM	No	Solitary	0.653926
Tela	310	AM	No	Solitary	0.619039
Tela	380	AM	No	Group	2.3979
Tela	380	AM	No	Group	0
Tela	380	AM	No	Group	0
Tela	380	AM	No	Group	0
Tela	380	AM	Yes	Group	0
Tela	380	AM	No	Group	0
Tela	380	AM	No	Group	0
Tela	380	AM	No	Group	0
Tela	380	AM	No	Group	0
Tela	380	AM	No	Group	0
Tela	380	AM	No	Group	0
Tela	380	AM	No	Group	0
Tela	380	AM	No	Group	0
Tela	380	AM	No	Group	0
Tela	380	AM	No	Group	1.31568
Tela	380	AM	No	Group	1.28335
Tela	380	AM	No	Group	0
Tela	380	AM	No	Group	0
Tela	380	AM	No	Group	0
Tela	380	AM	No	Group	0
Tela	380	AM	No	Group	0
Tela	380	AM	No	Group	1.12134
Tela	380	AM	No	Group	1.07687
Tela	380	AM	No	Group	0.998529
Tela	380	AM	No	Group	0
Tela	380	AM	No	Group	0
Tela	400	AM	No	Solitary	0
Tela	400	AM	No	Solitary	1.42501
Tela	500	AM	No	Solitary	0
Tela	500	AM	No	Solitary	0
Tela	500	AM	Yes	Solitary	0
Tela	500	AM	No	Solitary	0
Tela	500	AM	No	Solitary	0
Tela	500	AM	No	Solitary	0
Tela	500	AM	No	Group	0
Tela	500	AM	No	Solitary	0
Tela	500	AM	No	Group	0
Tela	500	AM	No	Solitary	0
Tela	500	AM	No	Solitary	0
Tela	500	AM	No	Group	0
Tela	500	AM	Yes	Solitary	0
Tela	500	AM	No	Group	0
Tela	500	AM	No	Solitary	0
Tela	500	AM	No	Group	0
Tela	500	AM	Yes	Solitary	0
Tela	500	AM	No	Group	0
Tela	500	AM	No	Group	0
Tela	500	AM	No	Group	0
Tela	500	AM	No	Group	0
Tela	500	AM	No	Group	0
Tela	500	AM	Yes	Solitary	0
Tela	500	AM	No	Solitary	0
Tela	500	AM	No	Group	0
Tela	500	AM	No	Group	0
Tela	500	AM	No	Group	0
Tela	500	AM	No	Group	0.493658
Tela	500	AM	No	Group	1.03609
Tela	500	AM	No	Group	0.386922
Tela	620	MID	Yes	Group	0
Tela	620	MID	Yes	Solitary	0
Tela	620	MID	No	Solitary	0
Tela	620	MID	Yes	Group	0
Tela	670	MID	No	Solitary	1.55814
Tela	670	MID	No	Solitary	0
Tela	700	AM	No	Group	0
Tela	700	AM	No	Group	0
Tela	700	AM	Yes	Solitary	0
Tela	700	AM	No	Group	0
Tela	700	AM	No	Group	0
Tela	700	AM	No	Group	0
Tela	700	AM	No	Group	1.66501
Tela	700	AM	No	Group	0
Tela	700	AM	Yes	Group	1.51059
Tela	700	AM	No	Solitary	0
Tela	700	AM	Yes	Group	0
Tela	700	AM	No	Group	0
Tela	700	AM	No	Group	1.31568
Tela	700	AM	No	Group	0
Tela	700	AM	No	Group	0
Tela	700	AM	No	Group	1.14513
Tela	700	AM	No	Group	1.09861
Tela	700	MID	No	Solitary	0
Tela	700	MID	No	Group	0
Tela	700	MID	No	Solitary	0
Tela	700	MID	No	Solitary	0
Tela	700	MID	No	Solitary	2.03688
Tela	700	MID	No	Solitary	0
Tela	700	MID	No	Solitary	0
Tela	700	MID	No	Group	0
Tela	700	MID	No	Group	0
Tela	700	MID	No	Solitary	1.94591
Tela	700	MID	No	Group	0
Tela	700	MID	No	Group	0
Tela	700	MID	No	Group	0
Tela	700	MID	No	Group	1.72551
Tela	700	MID	No	Group	0
Tela	700	MID	No	Group	0
Tela	700	MID	No	Group	0
Tela	700	MID	Yes	Group	1.51059
Tela	700	MID	No	Group	0
Tela	700	MID	No	Solitary	1.34993
Tela	700	MID	No	Group	0
Tela	700	MID	No	Group	0
Tela	700	MID	No	Solitary	0
Tela	700	MID	No	Group	0
Tela	700	MID	No	Solitary	0.847298
Tela	900	AM	No	Group	2.3979
Tela	900	AM	No	Solitary	0
Tela	900	AM	No	Solitary	0
Tela	900	AM	No	Group	0
Tela	900	AM	No	Group	0
Tela	900	AM	No	Solitary	0
Tela	900	AM	No	Solitary	0
Tela	900	AM	No	Solitary	0
Tela	900	AM	No	Group	0
Tela	900	AM	Yes	Group	0
Tela	900	AM	No	Group	0
Tela	900	AM	No	Group	0
Tela	900	AM	No	Group	3.04452
Tela	900	AM	No	Group	0
Tela	900	AM	No	Solitary	1.72551
Tela	900	AM	No	Group	0
Tela	900	AM	No	Group	0
Tela	900	AM	Yes	Group	0
Tela	900	AM	No	Group	0
Tela	900	AM	No	Group	0
Tela	900	AM	No	Group	0
Tela	900	AM	No	Group	0
Tela	900	AM	No	Group	0
Tela	900	AM	No	Solitary	0
Tela	900	AM	No	Solitary	1.46634
Tela	900	AM	No	Group	0
Tela	900	AM	Yes	Group	0
Tela	900	AM	No	Group	1.31568
Tela	900	AM	No	Group	1.31568
Tela	900	AM	No	Group	1.31568
Tela	900	AM	No	Group	0
Tela	900	AM	No	Group	0
Tela	900	AM	No	Group	0
Tela	900	AM	No	Group	0
Tela	900	AM	No	Group	0
Tela	900	AM	No	Group	0
Tela	900	AM	No	Group	0
Tela	900	AM	No	Solitary	1.72551
Tela	900	AM	No	Group	0
Tela	900	AM	No	Group	0
Tela	900	AM	No	Group	0
Tela	900	AM	No	Group	0
Tela	900	AM	No	Group	2.19722
Tela	900	AM	No	Group	1.07687
Tela	900	AM	No	Group	2.0131
Tela	900	AM	No	Group	0
Tela	900	AM	No	Group	1.38629
Tela	900	AM	No	Group	1.26785
Tela	900	AM	No	Group	0
Tela	900	AM	No	Group	1.97504
Tela	900	AM	No	Group	0
Tela	900	AM	No	Group	0
Tela	900	AM	No	Group	1.79176
Tela	900	AM	No	Group	0
Tela	900	MID	No	Solitary	0
Tela	900	MID	Yes	Group	1.86478
Tela	900	MID	No	Group	0
Tela	900	MID	Yes	Group	0
Tela	900	MID	Yes	Group	0
Utila	12	AM	No	Solitary	0
Utila	12	MID	No	Solitary	0
Utila	12	MID	No	Solitary	0
Utila	12	MID	No	Solitary	0
Utila	12	MID	No	Solitary	0
Utila	12	MID	Yes	Solitary	0.554311
Utila	12	PM	No	Solitary	0
Utila	12	PM	No	Solitary	0
Utila	25	AM	No	Solitary	0
Utila	25	AM	No	Solitary	0
Utila	25	AM	No	Solitary	0
Utila	28	AM	No	Solitary	2.25878
Utila	28	AM	No	Solitary	0
Utila	28	AM	No	Solitary	2.77259
Utila	28	AM	No	Solitary	2.03688
Utila	28	AM	No	Solitary	2.03688
Utila	28	AM	No	Solitary	1.94591
Utila	28	AM	No	Solitary	0
Utila	28	AM	No	Solitary	0
Utila	28	AM	No	Solitary	1.79176
Utila	28	AM	No	Solitary	2.3254
Utila	28	AM	No	Solitary	1.72551
Utila	28	AM	No	Solitary	0
Utila	28	AM	No	Solitary	0
Utila	28	AM	No	Solitary	1.19625
Utila	28	AM	No	Solitary	2.46081
Utila	28	AM	No	Solitary	1.12134
Utila	28	AM	No	Solitary	0.980829
Utila	28	MID	No	Solitary	2.89828
Utila	28	MID	No	Solitary	2.14007
Utila	28	MID	No	Solitary	2.03688
Utila	28	MID	No	Solitary	1.94591
Utila	28	MID	No	Solitary	0
Utila	28	MID	No	Solitary	2.89828
Utila	28	MID	No	Solitary	2.14007
Utila	28	MID	No	Solitary	1.99003
Utila	28	MID	No	Solitary	1.34993
Utila	28	MID	No	Solitary	1.82735
Utila	28	MID	No	Solitary	1.82735
Utila	28	MID	No	Solitary	1.75786
Utila	28	MID	No	Solitary	1.07687
Utila	28	MID	No	Solitary	1.55814
Utila	28	MID	No	Solitary	1.86478
Utila	28	MID	No	Solitary	1.42501
Utila	28	PM	No	Solitary	0
Utila	28	PM	No	Solitary	0
Utila	28	PM	No	Solitary	0.737599
Utila	28	PM	No	Solitary	0
Utila	28	PM	No	Solitary	0
Utila	28	PM	No	Group	0
Utila	28	PM	No	Group	0.399986
Utila	30	MID	No	Solitary	0
Utila	30	MID	No	Solitary	0
Utila	30	MID	No	Solitary	1.53393
Utila	30	MID	No	Solitary	0
Utila	30	PM	No	Solitary	0
Utila	30	PM	No	Solitary	0
Utila	30	PM	No	Solitary	0
Utila	30	PM	No	Solitary	0
Utila	30	PM	No	Solitary	0
Utila	32	AM	Yes	Solitary	0
Utila	32	AM	Yes	Group	0.593775
Utila	32	MID	Yes	Solitary	0
Utila	32	PM	Yes	Solitary	0
Utila	32	PM	Yes	Group	0
Utila	32	PM	Yes	Group	0
Utila	35	AM	No	Solitary	0
Utila	35	AM	No	Solitary	0
Utila	35	AM	No	Solitary	0
Utila	35	AM	No	Group	0
Utila	35	AM	No	Group	0
Utila	35	AM	Yes	Solitary	0
Utila	35	AM	No	Solitary	0
Utila	35	AM	Yes	Solitary	0
Utila	35	AM	Yes	Solitary	0.806002
Utila	35	MID	No	Solitary	0
Utila	35	MID	Yes	Group	1.183
Utila	35	PM	No	Solitary	0
Utila	35	PM	No	Solitary	0
Utila	35	PM	No	Solitary	0
Utila	35	PM	No	Solitary	0
Utila	35	PM	No	Solitary	0
Utila	35	PM	No	Solitary	0
Utila	35	PM	No	Solitary	0
Utila	35	PM	No	Solitary	0
Utila	35	PM	No	Solitary	0
Utila	35	PM	No	Solitary	0
Utila	35	PM	No	Solitary	0
Utila	35	PM	No	Solitary	0
Utila	35	PM	No	Solitary	0
Utila	35	PM	No	Solitary	0
Utila	35	PM	No	Group	0
Utila	35	PM	No	Solitary	0
Utila	35	PM	No	Solitary	0
Utila	35	PM	No	Group	0
Utila	35	PM	No	Group	0
Utila	35	PM	No	Solitary	0
Utila	35	PM	No	Solitary	0
Utila	35	PM	No	Group	0
Utila	35	PM	No	Solitary	0
Utila	35	PM	Yes	Solitary	0
Utila	35	PM	No	Solitary	0
Utila	35	PM	Yes	Solitary	0
Utila	52	AM	Yes	Solitary	0
Utila	52	AM	Yes	Solitary	0
Utila	52	AM	Yes	Group	0
Utila	52	AM	Yes	Solitary	0
Utila	52	AM	Yes	Solitary	0
Utila	52	AM	Yes	Group	0
Utila	52	AM	Yes	Solitary	0
Utila	52	AM	Yes	Solitary	0
Utila	52	AM	Yes	Group	1.38629
Utila	52	AM	Yes	Group	1.38629
Utila	52	AM	Yes	Group	0
Utila	52	AM	No	Solitary	0
Utila	52	AM	Yes	Group	0
Utila	52	AM	Yes	Group	1.19625
Utila	52	AM	Yes	Solitary	1.09861
Utila	52	AM	Yes	Group	1.46634
Utila	52	AM	Yes	Group	0.777705
Utila	52	AM	Yes	Group	0
Utila	52	AM	Yes	Group	0
Utila	52	MID	Yes	Group	0
Utila	52	MID	Yes	Group	0
Utila	52	MID	Yes	Solitary	0
Utila	52	MID	Yes	Group	0
Utila	52	MID	Yes	Group	0
Utila	52	MID	Yes	Group	1.38629
Utila	52	PM	Yes	Solitary	0
Utila	52	PM	Yes	Group	0
Utila	52	PM	Yes	Solitary	0
Utila	52	PM	Yes	Group	0
Utila	52	PM	Yes	Group	0
Utila	52	PM	No	Group	0
Utila	52	PM	Yes	Group	0
Utila	52	PM	Yes	Group	0.728239
Utila	52	PM	Yes	Group	2.03688
Utila	59	AM	Yes	Solitary	0
Utila	59	AM	Yes	Group	0
Utila	59	AM	No	Group	0
Utila	59	AM	Yes	Group	0
Utila	59	AM	No	Solitary	0
Utila	59	AM	No	Solitary	0
Utila	63	MID	Yes	Group	0.323212
Utila	63	MID	Yes	Group	1.63212
Utila	72	AM	No	Solitary	0
Utila	72	AM	No	Solitary	0
Utila	72	AM	No	Group	0
Utila	72	AM	No	Group	0
Utila	72	AM	No	Solitary	0
Utila	72	AM	No	Solitary	0
Utila	72	AM	No	Group	0
Utila	72	AM	No	Group	0
Utila	72	AM	No	Solitary	0
Utila	72	AM	Yes	Solitary	1.62746
Utila	72	AM	No	Group	1.03609
Utila	72	AM	Yes	Solitary	0.576176
Utila	72	AM	Yes	Group	0.51531
Utila	72	AM	Yes	Group	1.7346
Utila	75	AM	Yes	Solitary	0
Utila	75	AM	Yes	Solitary	0
Utila	78	PM	Yes	Solitary	0
Utila	78	PM	Yes	Solitary	0.66905
Utila	78	PM	Yes	Group	0.955511
Utila	78	PM	Yes	Solitary	0.901548
Utila	78	PM	Yes	Group	0
Utila	94	AM	Yes	Solitary	0
Utila	94	AM	Yes	Solitary	0
Utila	94	AM	Yes	Solitary	0
Utila	94	AM	Yes	Solitary	0
Utila	94	AM	Yes	Solitary	1.60944
Utila	94	AM	Yes	Solitary	1.72551
Utila	94	AM	Yes	Solitary	0
Utila	94	AM	Yes	Solitary	1.46634
Utila	94	AM	Yes	Solitary	1.12134
Utila	94	AM	Yes	Solitary	0.710242
Utila	94	AM	Yes	Solitary	0
Utila	94	AM	No	Solitary	0
Utila	95	MID	Yes	Group	0
Utila	95	MID	Yes	Group	0
Utila	95	MID	Yes	Group	0
Utila	102	AM	Yes	Solitary	0
Utila	102	AM	Yes	Solitary	0.847298
Utila	102	AM	Yes	Group	0
Utila	102	AM	Yes	Group	0.336472
Utila	102	AM	Yes	Group	0.405465
Utila	102	AM	Yes	Group	0.369251
Utila	102	AM	Yes	Group	0.880359
Utila	103	AM	No	Solitary	0
Utila	103	AM	No	Solitary	0
Utila	103	AM	No	Solitary	2.3979
Utila	103	AM	No	Solitary	0
Utila	103	AM	No	Solitary	0
Utila	103	AM	No	Solitary	0
Utila	103	AM	No	Solitary	0
Utila	103	AM	No	Solitary	0
Utila	103	AM	No	Solitary	1.79176
Utila	103	AM	No	Solitary	1.72551
Utila	103	AM	No	Solitary	1.51059
Utila	103	AM	No	Solitary	1.46634
Utila	103	AM	No	Solitary	1.94591
Utila	103	AM	No	Solitary	0
Utila	103	AM	No	Solitary	0
Utila	103	AM	No	Solitary	1.25276
Utila	103	PM	No	Solitary	0
Utila	103	PM	No	Solitary	2.25878
Utila	103	PM	No	Solitary	2.25878
Utila	103	PM	No	Solitary	0
Utila	103	PM	No	Solitary	0
Utila	103	PM	No	Solitary	0
Utila	103	PM	No	Solitary	1.51059
Utila	103	PM	No	Solitary	0
Utila	103	PM	No	Solitary	0
Utila	103	PM	No	Group	0
Utila	103	PM	No	Solitary	0
Utila	103	PM	No	Group	0
Utila	103	PM	No	Group	0.873529
Utila	103	PM	No	Group	0
Utila	103	PM	No	Solitary	0.710242
Utila	103	PM	No	Solitary	0.399986
Utila	107	AM	No	Solitary	0
Utila	107	AM	No	Solitary	0.767255
Utila	107	Mid	No	Solitary	0
Utila	108	AM	No	Solitary	0
Utila	108	AM	No	Solitary	0
Utila	108	AM	No	Group	2.19722
Utila	108	AM	No	Solitary	1.46634
Utila	108	AM	Yes	Solitary	0
Utila	108	AM	No	Solitary	0
Utila	108	AM	No	Solitary	0
Utila	108	AM	No	Solitary	1.72551
Utila	108	AM	No	Solitary	0.939398
Utila	150	PM	No	Solitary	0
Utila	150	PM	No	Solitary	2.3979
Utila	150	PM	No	Solitary	0
Utila	150	PM	No	Solitary	0
Utila	150	PM	No	Solitary	2.03688
Utila	150	PM	No	Solitary	1.86478
Utila	150	PM	No	Solitary	0
Utila	150	PM	No	Solitary	1.72551
Utila	150	PM	No	Solitary	2.69774
Utila	150	PM	No	Solitary	0
Utila	150	PM	No	Solitary	1.38629
Utila	610	MID	Yes	Group	0
Utila	610	MID	Yes	Solitary	0
Utila	610	MID	Yes	Group	0
Utila	610	MID	Yes	Group	0
Utila	610	MID	Yes	Group	0
Utila	610	MID	Yes	Group	1.22378
Utila	610	MID	Yes	Group	0
Utila	610	MID	Yes	Solitary	0
Utila	610	MID	Yes	Solitary	0
Utila	610	MID	Yes	Solitary	0
Utila	610	MID	No	Group	0.719123
Utila	610	MID	No	Group	0
Utila	610	PM	Yes	Group	0
Utila	610	PM	Yes	Group	0
Utila	610	PM	Yes	Group	0
Utila	610	PM	Yes	Group	0
Utila	610	PM	Yes	Group	0
Utila	610	PM	Yes	Solitary	0
Utila	610	PM	Yes	Group	1.72551
Utila	610	PM	Yes	Group	0
Utila	610	PM	Yes	Group	0
Utila	610	PM	Yes	Group	1.55814
Utila	610	PM	Yes	Group	1.51059
Utila	610	PM	Yes	Group	0
Utila	610	PM	Yes	Group	0
Utila	610	PM	Yes	Group	0
Utila	610	PM	Yes	Group	0
Utila	610	PM	Yes	Group	0
Utila	610	PM	Yes	Group	0
Utila	690	AM	Yes	Solitary	0
Utila	690	AM	No	Solitary	0
Utila	690	AM	Yes	Solitary	1.51059
Utila	790	MID	Yes	Solitary	0
Utila	790	MID	Yes	Solitary	1.17007
Utila	790	MID	Yes	Solitary	0
Utila	790	MID	Yes	Solitary	0
Utila	790	MID	Yes	Solitary	0
Utila	790	MID	Yes	Solitary	0
Utila	790	MID	Yes	Solitary	0
Utila	790	MID	Yes	Solitary	0
Utila	790	MID	Yes	Solitary	0
Utila	790	MID	Yes	Solitary	0
Utila	790	PM	No	Solitary	0
Utila	790	PM	No	Solitary	1.03609
Utila	840	AM	Yes	Solitary	0
Utila	840	AM	Yes	Solitary	0.901548

## Sheet: Cayos_data
Site	TAG	TOD	Family	Genus	Species	Common Name	Start Time	End Time	Total Time	Flinches	Time of Flinches	Predatory?	# of shrimp
Cayos	9	AM				Striped Parrotfish			17	1		No	1
Cayos	9	AM				lizard fish			1466	0		Yes	1
Cayos	9	AM				bi color damsel			4	0		No	1
Cayos	9	AM				striped Parrotfish			26	1		No	1
Cayos	9	AM				striped Parrotfish			35	1		No	1
Cayos	9	AM				Striped Parrotfish			50	0		No	1
Cayos	9	AM				lizard fish			30	0		Yes	1
Cayos	9	MID				bi color damsel			5	0		No	1
Cayos	9	MID				bi color damsel			5	0		No	1
Cayos	9	MID				lizard fish			900	1		Yes	1
Cayos	9	MID				striped Parrotfish			17	1		No	1
Cayos	9	MID				striped Parrotfish			15	0		No	1
Cayos	9	PM				blue tang			8	0		No	1
Cayos	9	PM				striped Parrotfish			13	0		No	1
Cayos	14	AM	Scaridae	Sparisoma	aurofrenatum	Redband Parrotfish	10:08:00	10:17:00	9	1*	10:15:00	No	2
Cayos	14	AM	Scaridae	Sparisoma	aurofrenatum	Redband Parrotfish	06:52:00	06:55:00	3	0		No	1
Cayos	14	AM	Tetraodontidae	Canthigaster	rostrata	Sharpnose Puffer	01:31:00	01:43:00	12	0		yes	1
Cayos	14	AM	Scaridae	Sparisoma	aurofrenatum	Redband Parrotfish	16:49:00	17:27:00	38	0		No	2
Cayos	14	AM	Scaridae	Sparisoma	aurofrenatum	Redband Parrotfish	06:11:00	06:42:00	31	0		No	2
Cayos	14	AM	Scaridae	Sparisoma	aurofrenatum	Redband Parrotfish	08:09:00	08:51:00	42	1*	08:47:00	No	2
Cayos	14	AM	Scaridae	Sparisoma	aurofrenatum	Redband Parrotfish	03:06:00	03:25:00	24	0		No	2
Cayos	14	AM	Scaridae	Sparisoma	aurofrenatum	Redband Parrotfish	04:30:00	04:51:00	21	0		No	1
Cayos	14	MID	Scaridae	Sparisoma	aurofrenatum	Redband Parrotfish	01:59:00	02:44:00	45	0		No	1
Cayos	14	MID	Chaetodontidae	Chaetodon	capistratus	Foureye Butterflyfish	08:40:00	08:50:00	10	0		No	1
Cayos	14	MID	Tetraodontidae	Canthigaster	rostrata	Sharpnose Puffer	11:04:00	11:14:00	10	2*	11:07, 11:13	yes	1
Cayos	14	MID	Scaridae	Sparisoma	aurofrenatum	Redband Parrotfish	06:05:00	06:23:00	18	0		No	1
Cayos	14	MID	Scaridae	Sparisoma	aurofrenatum	Redband Parrotfish	13:53:00	14:51:00	58	1	14:42:00	No	1
Cayos	14	MID	Scaridae	Sparisoma	aurofrenatum	Redband Parrotfish	20:13:00	20:30:00	17	0		No	1
Cayos	14	MID	Scaridae	Sparisoma	aurofrenatum	Redband Parrotfish	19:05:00	19:11:00	6	1*	19:10:00	No	2
Cayos	14	MID	Scaridae	Sparisoma	aurofrenatum	Redband Parrotfish	01:00:00	01:02:00	2	0		No	1
Cayos	14	MID	Scaridae	Sparisoma	aurofrenatum	Redband Parrotfish	03:57:00	03:59:00	2	1*	03:59:00	No	1
Cayos	14	MID	Scaridae	Sparisoma	aurofrenatum	Redband Parrotfish	07:37:00	08:15:00	38	0		No	2
Cayos	14	MID	Scaridae	Sparisoma	aurofrenatum	Redband Parrotfish	00:48:00	01:13:00	25	0		No	2
Cayos	14	PM	Acanthuridae	Acanthurus	bahianus	Ocean Surgeonfish	16:40:00	17:23:00	43	1	16:52:00	No	1
Cayos	14	PM	Scaridae	Sparisoma	aurofrenatum	Redband Parrotfish	14:49:00	15:11:00	22	2*	15:06, 15:11*	No	1
Cayos	14	PM	Scaridae	Sparisoma	aurofrenatum	Redband Parrotfish	08:06:00	08:23:00	17	0		No	1
Cayos	14	PM	Scaridae	Sparisoma	aurofrenatum	Redband Parrotfish	03:54:00	04:18:00	24	1	03:57:00	No	2
Cayos	14	PM	Haemulidae	Haemulon	plumierii	White Grunt	22:39:00	23:08:00	29	2*	22:43, 23:05	Yes	2
Cayos	14	PM	Haemulidae	Haemulon	plumierii	White Grunt	14:16:00	15:14:00	58	2	14:31, 14:38	Yes	2
Cayos	14	PM	Haemulidae	Haemulon	plumierii	White Grunt	01:37:00	02:06:00	29	2*	1:41, 2:06*	Yes	2
Cayos	14	PM	Haemulidae	Haemulon	plumierii	White Grunt	1 day, 0:14:00	1 day, 0:50:00	36	2*	24:38, 24:50*	Yes	2
Cayos	14	PM	Scaridae	Sparisoma	veride	Stoplight Parrotfish	22:59:00	23:44:00	45	0		No	2
Cayos	15	AM	Synodontidae	Synodus	foetens	Inshore Lizardfish	00:00:00	18:16:00	1096	34*	1:57, 2:46, 3:56, 5:02, 5:42, 7:01, 7:23, 7:41, 7:58, 8:21, 8:43, 8:57, 9:00, 9:03, 9:08, 9:30, 9:59, 10:08, 10:13, 10:30, 10:34, 10:35, 10:52, 10:55, 11:18, 11:22, 11:39, 11:44, 12:34, 12:38, 13:03, 13:41, 17:58, 18:16	Yes	2
Cayos	15	AM	Scaridae	Sparisoma	aurofrenatum	Redband Parrotfish	09:57:00	10:41:00	44	0		No	1
Cayos	15	AM	Scaridae	Sparisoma	aurofrenatum	Redband Parrotfish	1 day, 1:01:00	1 day, 1:28:00	27	0		No	1
Cayos	15	AM	Scaridae	Sparisoma	aurofrenatum	Redband Parrotfish	12:55:00	13:42:00	47	0		No	2
Cayos	15	AM	Scaridae	Sparisoma	aurofrenatum	Redband Parrotfish	15:22:00	15:54:00	32	1*	15:52:00	No	2
Cayos	15	AM	Scaridae	Sparisoma	aurofrenatum	Redband Parrotfish	18:15:00	18:48:00	33	0		No	2
Cayos	15	AM	Scaridae	Sparisoma	aurofrenatum	Redband Parrotfish	21:56:00	22:11:00	15	0		No	2
Cayos	15	AM	Scaridae	Sparisoma	aurofrenatum	Redband Parrotfish	22:50:00	23:17:00	27	1	22:56:00	No	1
Cayos	15	AM	Scaridae	Sparisoma	aurofrenatum	Redband Parrotfish	1 day, 0:24:00	1 day, 0:36:00	12	1*	1 day, 0:36:00	No	2
Cayos	15	AM	Ostraciidae	Lactophrys	bicaudalis	Spotted Trunkfish	1 day, 1:26:00	1 day, 1:45:00	19	0		yes	1
Cayos	15	AM	Haemulidae	Haemulon	plumierii	White Grunt	14:37:00	14:43:00	6	0		Yes	2
Cayos	15	AM	Acanthuridae	Acanthurus	chirurgus	Doctorfish	05:41:00	05:48:00	7	0		No	1
Cayos	15	AM	Scaridae	Sparisoma	aurofrenatum	Redband Parrotfish	11:28:00	11:50:00	22	0		No	2
Cayos	15	AM	Scaridae	Sparisoma	aurofrenatum	Redband Parrotfish	23:42:00	1 day, 0:31:00	49	4	23:48, 24:01, 24:02, 24:05	No	2
Cayos	15	AM	Scaridae	Sparisoma	aurofrenatum	Redband Parrotfish	05:48:00	06:16:00	28	0		No	2
Cayos	15	AM	Scaridae	Sparisoma	aurofrenatum	Redband Parrotfish	08:58:00	09:35:00	37	0		No	2
Cayos	15	AM	Synodontidae	Synodus	foetens	Inshore Lizardfish	00:00:00	18:16:00	533	0		Yes	1
Cayos	15	AM				porgy			3	0		yes	1
Cayos	15	MID	Pomacanthidae	Pomacanthus	arcuatus	Gray Angelfish	02:10:00	05:39:00	209	0		No	1
Cayos	15	MID	Scaridae	Sparisoma	aurofrenatum	Redband Parrotfish	09:38:00	09:43:00	5	0		No	1
Cayos	15	MID	Scaridae	Sparisoma	aurofrenatum	Redband Parrotfish	11:21:00	11:35:00	14	0		No	1
Cayos	15	MID	Scaridae	Sparisoma	aurofrenatum	Redband Parrotfish	18:22:00	19:03:00	41	0		No	1
Cayos	15	MID	Scaridae	Sparisoma	aurofrenatum	Redband Parrotfish	21:48:00	22:03:00	15	0		No	1
Cayos	15	MID				Doctorfish			10	0		No	1
Cayos	15	MID				doctorfish			69	0		No	1
Cayos	15	MID				doctorfish			32	0		No	1
Cayos	15	MID				doctorfish			29	0		No	1
Cayos	15	MID				redband Parrotfish			5	0		No	1
Cayos	15	MID				Sharpnose Puffer			10	0		yes	1
Cayos	15	MID				doctorfish			4	0		No	1
Cayos	15	MID				doctorfish			5	0		No	1
Cayos	15	MID				doctorfish			3	0		No	1
Cayos	15	MID				yellowtail goatfish			3	0		yes	1
Cayos	15	MID				yellowtail goatfish			5	0		yes	1
Cayos	15	MID				yellowtail goatfish			4	0		yes	1
Cayos	15	MID				yellowtail goatfish			5	1		yes	1
Cayos	15	PM				doctorfish			5	0		No	1
Cayos	15	PM				redband Parrotfish			18	0		No	1
Cayos	15	PM				redband Parrotfish			40	1		No	2
Cayos	15	PM				redband Parrotfish			42	0		No	1
Cayos	15	PM				redband Parrotfish			34	0		No	1
Cayos	15	PM				redband Parrotfish			20	0		No	1
Cayos	15	PM				Princess parrotfish			30	1		No	1
Cayos	15	PM				redband Parrotfish			30	0		No	1
Cayos	15	PM				redband Parrotfish			60	1		No	2
Cayos	15	PM				redband Parrotfish			7	0		No	1
Cayos	15	PM				redband Parrotfish			16	0		No	1
Cayos	15	PM				redband Parrotfish			43	0		No	1
Cayos	15	PM				doctorfish			4	0	0	No	1
Cayos	15	PM				redband Parrotfish			8	0		No	1
Cayos	15	PM				yellowtail goatfish			74	2		yes	1
Cayos	15	PM				redtailparrotfish			45	1		No	1
Cayos	15	PM				white Grunt			30	0		yes	2
Cayos	15	PM				Redband Parrotfish			17	0		No	1
Cayos	15	PM				yellowtail parrotfish			15	0		No	1
Cayos	15	PM				yellowtail goatfish			90	2		yes	1
Cayos	15	PM				yellowtail goatfish			85	1		yes	1
Cayos	15	PM				gray Angelfish			46	2		No	1
Cayos	15	PM				stoplight parrotfish			25	0		No	1
Cayos	15	PM				yellowtail goatfish			4	0		yes	1
Cayos	15	PM				yellowtail parrotfish			4	0		No	1
Cayos	15	PM				blue tang			30	1		No	1
Cayos	15	PM				yellowtail parrotfish			58	1		No	1
Cayos	18	AM	Haemulidae	Haemulon	plumierii	White Grunt	14:38:00	15:18:00	40	0		Yes	1
Cayos	18	AM	Haemulidae	Haemulon	plumierii	White Grunt	1 day, 1:12:00	1 day, 1:32:00	20	0		Yes	1
Cayos	18	AM	Scaridae	Sparisoma	aurofrenatum	Redband Parrotfish	13:24:00	13:44:00	20	0		No	1
Cayos	18	AM	Scaridae	Sparisoma	aurofrenatum	Redband Parrotfish	06:25:00	07:13:00	48	1	06:55:00	No	1
Cayos	18	AM				doctorfish			10	0		No	1
Cayos	18	AM		Sparisoma	radians	Bucktooth parrotfish			20	0		No	1
Cayos	18	AM				doctorfish			5	0		No	1
Cayos	18	AM				princess parrotfish			4	0		No	1
Cayos	18	AM				stoplight parrotfish			5	0		No	1
Cayos	18	AM				doctorfish			3	0		No	1
Cayos	18	MID	Haemulidae	Haemulon	plumierii	White Grunt	07:27:00	07:42:00	15	0		Yes	1
Cayos	18	MID	Haemulidae	Haemulon	plumierii	White Grunt	15:31:00	15:49:00	18	0		Yes	1
Cayos	18	MID	Haemulidae	Haemulon	plumierii	White Grunt	07:18:00	08:06:00	48	0		Yes	1
Cayos	18	MID	Haemulidae	Haemulon	plumierii	White Grunt	08:57:00	09:38:00	41	0		Yes	1
Cayos	18	MID	Haemulidae	Haemulon	plumierii	White Grunt	01:27:00	01:36:00	9	0		Yes	1
Cayos	18	MID	Scaridae	Sparisoma	aurofrenatum	Redband Parrotfish	09:38:00	09:56:00	18	1	09:45:00	No	1
Cayos	18	MID	Haemulidae	Haemulon	plumierii	White Grunt	10:09:00	10:15:00	6	0		Yes	1
Cayos	18	MID	Haemulidae	Haemulon	plumierii	White Grunt	16:33:00	16:50:00	17	0		Yes	1
Cayos	18	MID	Acanthuridae	Acanthurus	chirurgus	Doctorfish	03:03:00	03:12:00	9	0		No	1
Cayos	18	PM	Haemulidae	Haemulon	plumierii	White Grunt	22:44:00	23:13:00	29	0		Yes	1
Cayos	18	PM	Haemulidae	Haemulon	plumierii	White Grunt	18:22:00	18:37:00	15	1*	18:37:00	Yes	1
Cayos	18	PM	Scaridae	Scarus	taeniopterus	Princess Parrotfish	1 day, 2:05:00	1 day, 2:16:00	11	0		No	1
Cayos	18	PM	Haemulidae	Haemulon	plumierii	White Grunt	13:39:00	14:07:00	28	0		Yes	1
Cayos	18	PM	Scaridae	Scarus	taeniopterus	Princess Parrotfish	1 day, 1:18:00	1 day, 1:23:00	5	0		No	1
Cayos	18	PM	Scaridae	Scarus	taeniopterus	Princess Parrotfish	00:53:00	01:13:00	20	0		No	1
Cayos	18	PM	Scaridae	Scarus	taeniopterus	Princess Parrotfish	02:39:00	02:48:00	9	0		No	1
Cayos	20	AM	Pomacentridae	Stegastes	partitus	Bicolor Damselfish	18:16:00	18:24:00	8	0		No	1
Cayos	20	AM	Pomacentridae	Stegastes	partitus	Bicolor Damselfish	22:59:00	23:01:00	2	1*	23:00:00	No	1
Cayos	20	AM	Pomacentridae	Stegastes	partitus	Bicolor Damselfish	13:59:00	14:09:00	10	0		No	1
Cayos	20	AM	Pomacentridae	Stegastes	partitus	Bicolor Damselfish	21:00:00	21:14:00	14	2*	21:05, 21:13	No	1
Cayos	20	MID	Pomacentridae	Stegastes	partitus	Bicolor Damselfish	12:48:00	12:51:00	3	1*	12:50:00	No	1
Cayos	45	AM	Haemulidae	Haemulon	plumierii	White Grunt	13:02:00	13:27:00	25	1*	13:27:00	Yes	1
Cayos	45	AM	Pomacanthidae	Pomacanthus	arcuatus	Gray Angelfish	17:52:00	17:57:00	5	0		No	1
Cayos	45	AM	Pomacanthidae	Pomacanthus	arcuatus	Gray Angelfish	17:58:00	18:45:00	47	3*	18:11, 18:21, 18:42	No	1
Cayos	45	AM	Haemulidae	Haemulon	plumierii	White Grunt	1 day, 0:36:00	1 day, 1:28:00	52	0		Yes	1
Cayos	45	AM	Pomacanthidae	Pomacanthus	arcuatus	Gray Angelfish	16:27:00	18:19:00	112	4	16:38,16:42, 16:49,18:13	No	1
Cayos	45	AM	Pomacanthidae	Pomacanthus	arcuatus	Gray Angelfish	04:43:00	06:54:00	131	13	4:58, 5:34, 5:37, 5:42, 5:46, 6:00, 6:02, 6:05, 6:07, 6:12, 6:14, 6:44, 6:49	No	1
Cayos	45	AM	Pomacanthidae	Pomacanthus	arcuatus	Gray Angelfish	13:23:00	14:00:00	37	4*	13:28, 13:41, 13:43, 13:58	No	1
Cayos	45	AM	Pomacanthidae	Pomacanthus	arcuatus	Gray Angelfish	08:49:00	10:11:00	82	0		No	1
Cayos	45	PM	Pomacanthidae	Pomacanthus	arcatus	Gray Angelfish	1 day, 0:31:00	1 day, 2:02:00	91	2	24:53, 25:25	No	1
Cayos	45	PM	Haemulidae	Haemulon	plumierii	White Grunt	11:23:00	11:33:00	10	2*	11:31, 11:33	Yes	1
Cayos	45	PM	Haemulidae	Haemulon	plumierii	White Grunt	15:01:00	15:03:00	2	1*	15:03:00	Yes	1
Cayos	45	PM	Haemulidae	Haemulon	plumierii	White Grunt	01:40:00	01:54:00	14	0		Yes	1
Cayos	45	PM	Haemulidae	Haemulon	plumierii	White Grunt	09:37:00	09:54:00	17	1*	09:54:00	Yes	1
Cayos	60	AM	Serranidae	Cephalopholis	cruentatus	Graysby	22:49:00	1 day, 0:24:00	95	0		Yes	1
Cayos	60	AM	Serranidae	Cephalopholis	cruentatus	Graysby	02:22:00	04:54:00	152	2*	3:38, 4:54	Yes	1
Cayos	60	AM	Serranidae	Cephalopholis	cruentatus	Graysby			8	1		Yes	1
Cayos	60	AM	Serranidae	Cephalopholis	cruentatus	Graysby			110	0		Yes	2
Cayos	60	AM	Serranidae	Cephalopholis	cruentatus	Graysby			116	0		Yes	1
Cayos	60	AM	Serranidae	Cephalopholis	cruentatus	Graysby			153	1		Yes	1
Cayos	61	AM	Serranidae	Cephalopholis	cruentatus	Graysby	21:41:00	22:08:00	27	1	21:57:00	Yes	2
Cayos	61	AM	Scaridae	Scarus	taeniopterus	Princess Parrotfish	09:15:00	09:20:00	5	1*	09:20:00	No	2
Cayos	61	AM	Serranidae	Cephalopholis	cruentatus	Graysby	23:22:00	23:31:00	9	0		Yes	1
Cayos	61	AM	Serranidae	Cephalopholis	cruentatus	Graysby	08:12:00	08:33:00	21	1*	8:33*	Yes	2
Cayos	61	AM	Serranidae	Cephalopholis	cruentatus	Graysby	14:24:00	16:06:00	102	4	14:46, 15:02, 15:03, 15:43	Yes	2
Cayos	61	AM	Pomacentridae	Chromis	cyanea	Blue Chromis	16:17:00	16:28:00	11	2*	16:22, 16:24	No	1
Cayos	61	AM	Pomacentridae	Chromis	cyanea	Blue Chromis	21:26:00	21:31:00	5	2*	21:30, 21:31*	No	1
Cayos	61	AM	Serranidae	Cephalopholis	cruentatus	Graysby	22:50:00	23:14:00	24	1	22:57:00	Yes	1
Cayos	61	AM	Pomacentridae	Chromis	cyanea	Blue Chromis	23:29:00	23:40:00	11	1	23:32:00	No	1
Cayos	61	AM	Serranidae	Cephalopholis	cruentatus	Graysby	00:03:00	00:09:00	6	1*	00:09:00	Yes	1
Cayos	61	AM	Serranidae	Cephalopholis	cruentatus	Graysby	08:17:00	08:37:00	20	0		Yes	1
Cayos	61	AM	Pomacentridae	Chromis	cyanea	Blue Chromis	11:57:00	12:27:00	30	1*	12:17:00	No	1
Cayos	61	AM	Serranidae	Cephalopholis	cruentatus	Graysby	00:51:00	01:11:00	20	1*	1:11*	Yes	2
Cayos	61	AM	Serranidae	Cephalopholis	cruentatus	Graysby	20:58:00	21:59:00	61	3	21:06,21:10, 21;24	Yes	1
Cayos	61	AM	Serranidae	Cephalopholis	cruentatus	Graysby	15:05:00	15:20:00	15	1*		Yes	1
Cayos	61	AM	Serranidae	Cephalopholis	cruentatus	Graysby	1 day, 0:29:00	1 day, 1:02:00	33	1	1 day, 0:54:00	Yes	1
Cayos	61	MID	Serranidae	Cephalopholis	cruentatus	Graysby	02:36:00	03:44:00	68	3	2:54, 3:19, 3:34	Yes	2
Cayos	61	MID	Serranidae	Cephalopholis	cruentatus	Graysby	15:29:00	15:59:00	30	0		Yes	2
Cayos	61	MID	Serranidae	Cephalopholis	cruentatus	Graysby	05:43:00	07:42:00	119	2	6:21, 7:35	Yes	1
Cayos	61	MID	Serranidae	Cephalopholis	cruentatus	Graysby	13:28:00	14:10:00	42	2	13:37, 14:01	Yes	1
Cayos	61	MID	Serranidae	Cephalopholis	cruentatus	Graysby	01:07:00	01:16:00	9	0		Yes	1
Cayos	61	MID	Serranidae	Cephalopholis	cruentatus	Graysby	01:43:00	03:53:00	130	4	1:57, 2:25, 3:26, 3:30	Yes	2
Cayos	61	MID	Pomacentridae	Chromis	cyanea	Blue Chromis	20:06:00	20:11:00	5	1*	20:11*	No	1
Cayos	61	MID	Pomacentridae	Chromis	cyanea	Blue Chromis	20:34:00	20:37:00	3	1*	20:37*	No	1
Cayos	61	MID	Pomacentridae	Chromis	cyanea	Blue Chromis	22:01:00	22:13:00	12	2*	22:04, 22:11	No	1
Cayos	61	MID	Pomacentridae	Chromis	cyanea	Blue Chromis	23:29:00	23:41:00	12	1*	23:41*	No	1
Cayos	61	MID				Blue Chromis			10	0		No	1
Cayos	61	PM	Haemulidae	Haemulon	plumierii	White Grunt	03:08:00	03:23:00	15	0		Yes	2
Cayos	61	PM	Haemulidae	Haemulon	plumierii	White Grunt	03:41:00	04:35:00	66	1	03:53:00	Yes	2
Cayos	61	PM	Serranidae	Cephalopholis	cruentatus	Graysby	06:40:00	06:50:00	10	3*	6:45, 6:47, 6:50*	Yes	2
Cayos	61	PM	Pomacentridae	Chromis	cyanea	Blue Chromis	12:55:00	13:06:00	11	0		No	2
Cayos	61	PM	Haemulidae	Haemulon	macrostomum	Spanish Grunt	18:25:00	19:06:00	41	0		Yes	2
Cayos	61	PM				Graysby			5	0		Yes	1
Cayos	61	PM				Graysby			48	3		Yes	2
Cayos	61	PM				Graysby			10	0		Yes	1
Cayos	61	PM				Graysby			5	0		Yes	1
Cayos	61	PM				Blue Chromis			4	0		No	1
Cayos	61	PM				Blue Chromis			3	0		No	1
Cayos	61	PM				Blue Chromis			4	0		No	1
Cayos	61	PM				Blue Chromis			4	0		No	1
Cayos	61	PM				Graysby			5	0		No	3
Cayos	61	PM				princess Parrotfish			4	0		No	1
Cayos	61	PM				Spanish Grunt			395	1		Yes	4
Cayos	61	PM				Graysby			10	0		Yes	1
Cayos	61	PM				White Grunt			9	1		Yes	1
Cayos	61	PM				Blue Chromis			3	1		No	1
Cayos	61	PM				Blue Chromis			2	0		No	1
Cayos	68	AM	Pomacentridae	Stegastes	partitus	Bicolor Damselfish	05:41:00	06:12:00	31	2	5:44, 5:47	No	1
Cayos	68	AM	Pomacentridae	Stegastes	partitus	Bicolor Damselfish	15:01:00	15:21:00	20	0		No	1
Cayos	68	AM	Pomacentridae	Stegastes	partitus	Bicolor Damselfish	18:38:00	19:00:00	22	1	18:52:00	No	1
Cayos	68	AM	Pomacentridae	Stegastes	partitus	Bicolor Damselfish	22:48:00	23:04:00	16	1*		No	1
Cayos	68	AM	Pomacentridae	Stegastes	partitus	Bicolor Damselfish	11:41:00	11:49:00	8	1*	11:49:00	No	1
Cayos	68	AM	Haemulidae	Haemulon	plumierii	White Grunt	16:45:00	18:57:00	137	2*	18:16, 18:53	Yes	2
Cayos	68	AM	Pomacentridae	Stegastes	partitus	Bicolor Damselfish	16:13:00	16:43:00	30	2	16:20, 16:31	No	1
Cayos	68	AM	Pomacentridae	Stegastes	partitus	Bicolor Damselfish	05:28:00	05:48:00	20	0		No	1
Cayos	68	AM				white Grunt			5	0		Yes	1
Cayos	68	AM				Bicolor Damselfish			9	1		No	1
Cayos	68	AM				Bicolor Damselfish			7	0		No	1
Cayos	68	AM				Bicolor Damselfish			4	0		No	1
Cayos	68	AM				Bicolor Damselfish			3	0		No	1
Cayos	68	MID				Bicolor Damselfish			5	0		No	1
Cayos	68	PM				Bicolor Damselfish			5	0		No	1
Cayos	68	PM				Bicolor Damselfish			5	0		No	1
Cayos	68	PM				Bicolor Damselfish			10	0		No	1
Cayos	68	PM				princess Parrotfish			10	0		No	1
Cayos	68	PM				princess Parrotfish			5	0		No	1
Cayos	69	AM	Haemulidae	Haemulon	plumierii	White Grunt	09:33:00	09:49:00	16	1*	09:48:00	Yes	2
Cayos	69	AM	Tetraodontidae	Canthigaster	rotrata	Sharpnose Puffer	14:45:00	14:55:00	10	0		yes	1
Cayos	69	AM	Haemulidae	Haemulon	plumierii	White Grunt	08:22:00	08:47:00	25	3*	8:38, 8:43, 8:47	Yes	1
Cayos	69	AM				sharpnose Puffer			15	0		Yes	1
Cayos	69	AM				sharpnose Puffer			15	0		Yes	1
Cayos	69	AM				sharpnose Puffer			20	0		Yes	1
Cayos	69	MID	Tetraodontidae	Canthigaster	rostrata	Sharpnose Puffer	13:49:00	13:59:00	10	1*	13:59:00	Yes	1
Cayos	69	MID	Lutjanidae	Lutjanus	griseus	Gray Snapper	02:59:00	04:00:00	61	1*	03:56:00	Yes	1
Cayos	69	PM	Haemulidae	Haemulon	sciurus	Bluestriped Grunt	21:57:00	22:21:00	24	0		Yes	1
Cayos	69	PM	Haemulidae	Haemulon	sciurus	Bluestriped Grunt	22:34:00	26:16, 1:14 (next vid)	296	3	22:52, 25:29, 0:30	Yes	1
Cayos	69	PM	Haemulidae	Haemulon	sciurus	Bluestriped Grunt	05:46:00	06:56:00	50	0		Yes	1
Cayos	69	PM	Scaridae	Sparisoma	aurofrenatum	Redband Parrotfish	07:40:00	08:02:00	22	0		Yes	1
Cayos	69	PM	Haemulidae	Haemulon	sciurus	Bluestriped Grunt	20:21:00	1 day, 1:28:00	306	0		Yes	1
Cayos	69	PM	Haemulidae	Haemulon	sciurus	Bluestriped Grunt	00:04:00	01:18:00	64	0		Yes	1
Cayos	69	PM	Haemulidae	Haemulon	sciurus	Bluestriped Grunt	04:52:00	04:55:00	3	0		Yes	1
Cayos	69	PM	Haemulidae	Haemulon	sciurus	Bluestriped Grunt	09:36:00	10:26:00	50	0		Yes	2
Cayos	69	PM	Haemulidae	Haemulon	sciurus	Bluestriped Grunt	15:49:00	18:20:00	151	5*	16:34, 17:11, 17:13, 17:48, 18:20	Yes	1
Cayos	69	PM	Haemulidae	Haemulon	sciurus	Bluestriped Grunt	23:42:00	26:16, 1:55 (next vid)	269	1	01:43:00	Yes	1
Cayos	69	PM	Haemulidae	Haemulon	sciurus	Bluestriped Grunt	08:02:00	08:53:00	51	1*	08:53:00	Yes	1
Cayos	69	PM	Haemulidae	Haemulon	sciurus	Bluestriped Grunt	12:14:00	13:39:00	85	0		Yes	1
Cayos	69	PM	Haemulidae	Haemulon	sciurus	Bluestriped Grunt	20:54:00	20:57:00	3	0		Yes	1
Cayos	69	PM	Haemulidae	Haemulon	sciurus	Bluestriped Grunt	01:47:00	02:10:00	23	0		Yes	1
Cayos	69	PM	Haemulidae	Haemulon	sciurus	Bluestriped Grunt	18:10:00	20:45:00	155	0		Yes	1
Cayos	69	PM	Haemulidae	Haemulon	sciurus	Bluestriped Grunt	08:25:00	10:14:00	109	2*	9:07, 10:14	Yes	1
Cayos	69	PM				Bluestriped Grunt			10	0		Yes	1
Cayos	69	PM				Bluestriped Grunt			31	0		Yes	1
Cayos	79	AM	Scaridae	Scarus	iserti	Striped Parrotfish	03:01:00	03:10:00	9	0		No	1
Cayos	79	AM	Scaridae	Scarus	iserti	Striped Parrotfish	09:59:00	10:10:00	11	0		No	1
Cayos	79	AM				Striped Parrotfish			3	0		No	1
Cayos	79	AM				Graysby			7	0		Yes	1
Cayos	79	MID				Gray Angelfish			4	1		No	1
Cayos	79	MID				Gray Angelfish			5	1		No	1
Cayos	79	MID				Striped Parrotfish			3	0		No	1
Cayos	80	AM	Scaridae	Sparisoma	aurofrenatum	Redband Parrotfish	07:22:00	09:46:00	144	4	7:34, 8:29, 8:38, 8:44	No	1
Cayos	80	AM	Scaridae	Sparisoma	aurofrenatum	Redband Parrotfish	11:14:00	11:52:00	38	0		No	1
Cayos	80	AM	Scaridae	Sparisoma	aurofrenatum	Redband Parrotfish	06:42:00	06:57:00	15	0		No	1
Cayos	80	AM	Scaridae	Sparisoma	aurofrenatum	Redband Parrotfish	08:46:00	10:30:00	104	2	10:15, 10:24	No	1
Cayos	80	AM	Scaridae	Sparisoma	aurofrenatum	Redband Parrotfish	17:12:00	17:25:00	13	1*	17:25:00	No	1
Cayos	80	AM	Scaridae	Sparisoma	aurofrenatum	Redband Parrotfish	1 day, 0:34:00	1 day, 0:51:00	17	0		No	1
Cayos	80	AM	Scaridae	Sparisoma	aurofrenatum	Redband Parrotfish	01:59:00	02:21:00	22	1	02:11:00	No	1
Cayos	80	AM	Scaridae	Sparisoma	aurofrenatum	Redband Parrotfish	10:56:00	11:04:00	8	0		No	1
Cayos	80	AM	Scaridae	Sparisoma	aurofrenatum	Redband Parrotfish	12:58:00	13:52:00	54	2	13:19, 13:29	No	1
Cayos	80	AM	Scaridae	Sparisoma	aurofrenatum	Redband Parrotfish	15:32:00	15:37:00	5	1*	15:36:00	No	1
Cayos	80	AM	Scaridae	Sparisoma	aurofrenatum	Redband Parrotfish	16:03:00	17:35:00	92	1	17:27:00	No	1
Cayos	80	AM	Scaridae	Sparisoma	viride	Stoplight Parrotfish	23:09:00	23:31:00	22	0		No	1
Cayos	80	AM	Scaridae	Sparisoma	aurofrenatum	Redband Parrotfish	1 day, 0:53:00	1 day, 1:47:00	54	0		No	1
Cayos	80	AM	Haemulidae	Haemulon	plumierii	White Grunt	07:01:00	07:41:00	40	1	07:14:00	Yes	1
Cayos	80	AM	Scaridae	Sparisoma	aurofrenatum	Redband Parrotfish	11:39:00	12:21:00	42	0		No	1
Cayos	80	AM	Scaridae	Sparisoma	viride	Stoplight Parrotfish	15:26:00	15:36:00	10	0		No	2
Cayos	80	AM	Scaridae	Sparisoma	aurofrenatum	Redband Parrotfish	1 day, 1:11:00	1 day, 1:45:00	34	1*	1 day, 1:43:00	No	2
Cayos	80	AM	Scaridae	Sparisoma	aurofrenatum	Redband Parrotfish	10:39:00	11:07:00	28	0		No	1
Cayos	83	AM	Serranidae	Cephalopholis	cruentatus	Graysby	11:35:00	15:51:00	255	1		Yes	2
Cayos	83	AM	Serranidae	Cephalopholis	cruentatus	Graysby	17:58:00	22:24:00	266	2	18:14,19:53	Yes	2
Cayos	83	AM	Serranidae	Cephalopholis	cruentatus	Graysby	01:21:00	09:27:00	486	8*	3:26, 3:32, 3:49, 4:18, 4:41, 5:26, 9:18, 9:27	Yes	2
Cayos	83	AM	Serranidae	Cephalopholis	cruentatus	Graysby	13:29:00	22:52:00	563	6	14:58, 17:17, 19:54, 20:37, 21:31, 22:28	Yes	2
Cayos	83	AM	Serranidae	Cephalopholis	cruentatus	Graysby	23:24:00	1 day, 2:04:00	160	1	1 day, 0:21:00	Yes	2
Cayos	83	AM	Serranidae	Cephalopholis	cruentatus	Graysby	04:44:00	05:24:00	40	2*	5:13, 5:24	Yes	2
Cayos	83	AM	Serranidae	Cephalopholis	cruentatus	Graysby	07:08:00	07:56:00	48	2	7:23, 7:47	Yes	2
Cayos	83	AM	Serranidae	Cephalopholis	cruentatus	Graysby	08:12:00	10:34:00	142	0		Yes	2
Cayos	83	AM	Serranidae	Cephalopholis	cruentatus	Graysby	04:44:00	04:57:00	13	1*	04:54:00	Yes	2
Cayos	83	AM	Serranidae	Cephalopholis	cruentatus	Graysby	14:46:00	15:28:00	42	0		Yes	2
Cayos	83	AM	Serranidae	Cephalopholis	cruentatus	Graysby	15:48:00	18:11:00	143	4*	16:09, 16:58, 17:39, 18:11	Yes	2
Cayos	83	AM	Serranidae	Cephalopholis	cruentatus	Graysby	18:46:00	20:39:00	113	1*	20:39:00	Yes	2
Cayos	83	AM	Serranidae	Cephalopholis	cruentatus	Graysby	00:00:00	00:40:00	40	2*	0:28, 0:40	Yes	2
Cayos	83	AM	Serranidae	Cephalopholis	cruentatus	Graysby	03:04:00	03:22:00	18	1	03:08:00	Yes	2
Cayos	83	AM	Serranidae	Cephalopholis	cruentatus	Graysby	03:22:00	06:19:00	177	0		Yes	2
Cayos	83	AM	Serranidae	Cephalopholis	cruentatus	Graysby	20:15:00	26:34, 1:19 (next vid)	458	2	20:24, 25:53	Yes	2
Cayos	83	AM	Serranidae	Cephalopholis	cruentatus	Graysby	18:30:00	21:57:00	207	0		Yes	2
Cayos	83	AM	Serranidae	Cephalopholis	cruentatus	Graysby	10:53:00	11:22:00	29	0		Yes	2
Cayos	83	MID	Serranidae	Cephalopholis	cruentatus	Graysby	01:07:00	01:27:00	20	1*	01:27:00	Yes	2
Cayos	83	MID	Serranidae	Cephalopholis	cruentatus	Graysby	03:43:00	04:29:00	44	0		Yes	2
Cayos	83	MID	Serranidae	Cephalopholis	cruentatus	Graysby	05:06:00	06:04:00	58	0		Yes	2
Cayos	83	MID	Serranidae	Cephalopholis	cruentatus	Graysby	1 day, 0:23:00	1 day, 1:48:00	85	7*	24:33, 24:41, 24:55, 24:58, 25:11, 25:23, 25:44	Yes	2
Cayos	83	MID	Serranidae	Cephalopholis	cruentatus	Graysby	23:29:00	26:16, 2:44 (next vid)	331	5	24:15, 24:20, 24:55, 1:21, 2:33	Yes	2
Cayos	83	MID	Serranidae	Cephalopholis	cruentatus	Graysby	03:00:00	03:11:00	11	0		Yes	2
Cayos	83	PM	Serranidae	Cephalopholis	cruentatus	Graysby	09:35:00	09:40:00	5	0		Yes	1
Cayos	83	PM	Serranidae	Cephalopholis	cruentatus	Graysby	1 day, 0:55:00	1 day, 1:11:00	16	3*	24:58, 25:07, 25:11	Yes	2
Cayos	83	PM	Serranidae	Cephalopholis	cruentatus	Graysby	14:19:00	15:12:00	53	6*	14:23, 14:43, 14:50, 14:57, 15:04, 15:12	Yes	2
Cayos	83	PM	Serranidae	Cephalopholis	cruentatus	Graysby	20:45:00	21:26:00	41	2*	21:09, 21:23	Yes	2
Cayos	83	PM	Serranidae	Cephalopholis	cruentatus	Graysby	01:26:00	01:55:00	29	2*	1:44, 1:55	Yes	2
Cayos	83	PM	Serranidae	Cephalopholis	cruentatus	Graysby	03:50:00	06:40:00	170	4*	4:23, 5:22, 6:08, 6:40	Yes	2
Cayos	83	PM	Serranidae	Cephalopholis	cruentatus	Graysby	18:33:00	20:09:00	96	2	18:48, 18:59	Yes	2
Cayos	83	PM	Serranidae	Cephalopholis	cruentatus	Graysby	20:55:00	22:32:00	97	3	21:14, 21:31, 22:27	Yes	2
Cayos	83	PM	Serranidae	Cephalopholis	cruentatus	Graysby	08:54:00	11:33:00	159	5*	9:21, 9:35, 9:53, 11:21, 11:30	Yes	2
Cayos	83	PM	Serranidae	Cephalopholis	cruentatus	Graysby	18:55:00	20:16:00	81	4	19:19, 19:23, 19:55, 19:57	Yes	2
Cayos	83	PM	Tetraodontidae	Sphoeroides	spengleri	Bandtail Puffer	1900-01-01 02:27:00	26:40, 0:09 (next vid)	22	0		yes	1
Cayos	83	PM	Serranidae	Cephalopholis	cruentatus	Graysby	03:44:00	04:54:00	70	3	3:48, 3:59, 4:23	Yes	1
Cayos	83	PM	Acanthuridae	Acanthurus	coeruleus	Blue Tang	11:03:00	14:11:00	188	6*	12:27, 12:53, 13:56, 13:58, 14:01, 14:10	No	2
Cayos	83	PM	Haemilidae	Haemulon	plumierii	White Grunt	16:57:00	18:11:00	74	2*	17:57, 18:11	Yes	1
Cayos	84	MID	Ostraciidae	Lactophrys	trigonus	Trunkfish	07:44:00	08:11:00	27	1	07:49:00	yes	1
Cayos	84	PM	Lutjanidae	Lutjanus	cyanopterus	Cubera Snapper	05:26:00	06:32:00	66	2*	6:30, 6:32	Yes	1
Cayos	84	PM	Lutjanidae	Lutjanus	cyanopterus	Cubera Snapper	14:29:00	17:27:00	178	2	14:32, 15:41	Yes	1
Cayos	100	AM	Serranidae	Cephalopholis	cruentatus	Graysby	04:45:00	05:30:00	45	0		Yes	1
Cayos	100	AM	Tetraodontidae	Canthigaster	rostrata	Sharpnose Puffer	14:49:00	15:25:00	36	0		yes	1
Cayos	100	AM	Tetraodontidae	Canthigaster	rostrata	Sharpnose Puffer	11:55:00	12:30:00	35	0		yes	1
Cayos	100	AM	Serranidae	Cephalopholis	cruentatus	Graysby	22:10:00	1 day, 0:38:00	148	4*	22:44, 23:51, 24:32, 24:35	Yes	1
Cayos	100	AM	Serranidae	Cephalopholis	cruentatus	Graysby	1 day, 1:38:00	1 day, 2:32:00	54	0		Yes	1
Cayos	100	AM	Serranidae	Cephalopholis	cruentatus	Graysby	1 day, 0:25:00	26:16, 5:01 (next vid)	412	10*	24:53, 24:57, 25:05, 26:15, 1:46, 1:50, 2:11, 3:31, 4:24, 5:01	Yes	1
Cayos	100	AM	Serranidae	Cephalopholis	cruentatus	Graysby	15:21:00	19:49:00	268	2	15:25, 15:32	Yes	1
Cayos	100	AM	Serranidae	Cephalopholis	cruentatus	Graysby	01:35:00	01:48:00	13	1*	01:48:00	Yes	1
Cayos	100	AM	Tetraodontidae	Canthigaster	rostrata	Sharpnose Puffer	22:34:00	23:00:00	26	0		yes	1
Cayos	100	AM	Serranidae	Cephalopholis	cruentatus	Graysby	08:26:00	18:40:00	614	2	8:31, 9:55	Yes	1
Cayos	100	AM	Serranidae	Cephalopholis	cruentatus	Graysby	04:08:00	08:40:00	272	0		Yes	1
Cayos	100	MID	Serranidae	Cephalopholis	cruentatus	Graysby	16:26:00	19:15:00	169	0		Yes	1
Cayos	100	MID	Serranidae	Cephalopholis	cruentatus	Graysby	23:32:00	1 day, 0:41:00	69	0		Yes	1
Cayos	Untagged 1	AM	Scaridae	Sparisoma	aurofrenatum	Redband Parrotfish	05:18:00	05:29:00	11	0		No	1
Cayos	Untagged 1	AM	Lutjanidae	Lutjanus	griseus	Gray Snapper	20:16:00	20:51:00	35	0		Yes	2
Cayos	Untagged 1	AM	Lutjanidae	Lutjanus	griseus	Gray Snapper	05:01:00	05:27:00	26	0		Yes	2
Cayos	Untagged 1	AM	Lutjanidae	Lutjanus	griseus	Gray Snapper	10:07:00	10:26:00	19	0		Yes	2
Cayos	Untagged 1	AM	Lutjanidae	Lutjanus	griseus	Gray Snapper	14:43:00	14:58:00	15	0		Yes	2
Cayos	Untagged 1	AM	Lutjanidae	Lutjanus	griseus	Gray Snapper	16:52:00	17:01:00	9	0		Yes	1
Cayos	Untagged 1	AM	Lutjanidae	Lutjanus	griseus	Gray Snapper	08:43:00	08:48:00	5	0		Yes	2
Cayos	Untagged 1	MID	Lutjanidae	Lutjanus	griseus	Gray Snapper	15:00:00	15:36:00	36	0		Yes	2
Cayos	Untagged 1	MID	Haemulidae	Haemulon	sciurus	Bluestriped Grunt	18:41:00	18:54:00	13	0		Yes	1
Cayos	Untagged 1	MID	Scaridae	Sparisoma	aurofrenatum	Redband Parrotfish	20:02:00	20:09:00	7	0		No	1
Cayos	Untagged 1	MID	Haemulidae	Haemulon	sciurus	Bluestriped Grunt	23:35:00	1 day, 0:16:00	41	1*	1 day, 0:12:00	Yes	2
Cayos	Untagged 1	MID	Lutjanidae	Lutjanus	griseus	Gray Snapper	04:00:00	04:14:00	14	0		Yes	2
Cayos	Untagged 1	MID	Lutjanidae	Lutjanus	griseus	Gray Snapper	18:51:00	19:05:00	14	0		Yes	2
Cayos	Untagged 1	MID	Lutjanidae	Lutjanus	griseus	Gray Snapper	02:27:00	02:41:00	14	0		Yes	2
Cayos	Untagged 1	MID	Lutjanidae	Lutjanus	griseus	Gray Snapper	03:25:00	03:41:00	16	1*	03:41:00	Yes	2
Cayos	Untagged 1	MID	Scaridae	Sparisoma	aurofrenatum	Redband Parrotfish	05:28:00	05:35:00	7	1*	05:35:00	Yes	1
Cayos	Untagged 1	PM	Lutjanidae	Lutjanus	griseus	Gray Snapper	08:11:00	08:14:00	3	0		Yes	1
Cayos	Untagged 1	PM	Tetraodontidae	Canthigaster	rostrata	Sharpnose Puffer	18:47:00	18:54:00	7	1*	18:54:00	yes	1
Cayos	Untagged 1	PM	Lutjanidae	Lutjanus	griseus	Gray Snapper	18:14:00	18:32:00	18	0		Yes	1
Cayos	Untagged 1	PM	Haemulidae	Haemulon	sciurus	Bluestriped Grunt	1 day, 1:48:00	1 day, 1:50:00	2	1*	1 day, 1:50:00	Yes	1
Cayos	Untagged 3	MID	Tetraodontidae	Canthigaster	rostrata	Sharpnose Puffer	20:40:00	21:04:00	24	0		yes	1
Cayos	Untagged 3	PM	Tetraodontidae	Canthigaster	rostrata	Sharpnose Puffer	16:10:00	16:16:00	6	0		yes	1
Cayos	Untagged 3	PM	Pomacanthidae	Pomacanthus	arcuatus	Gray Angelfish	16:41:00	19:18:00	157	12	16:45, 16:51, 17:00, 17:07, 17:10, 17:15, 17:19, 17:33, 18:00, 18:09, 18:15, 18:28	No	1

## Sheet: Utila_2013
Site	TAG	TOD	Family	Genus	Species	Common Name	Start Time	End Time	Total Time	Flinches	Time of Flinches	Predatory?	# of shrimp
Utila	12	AM	Scaridae	Scarus	iserti	Striped Parrotfish	1 day, 1:12:00	1 day, 1:23:00	11	0		No	1	N = 183
Utila	12	MID	Tetraodontidae	Canthigaster	rostrata	Sharpnose Puffer	11:56:00	12:11:00	15	0		No	1
Utila	12	MID	Tetraodontidae	Canthigaster	rostrata	Sharpnose Puffer	19:13:00	19:24:00	11	0		No	1
Utila	12	MID	Chaetodontidae	Chaetodon	capistratus	Foureye Butterflyfish	6:48:00	6:50:00	2	0		No	1
Utila	12	MID	Chaetodontidae	Canthigaster	capistratus	Foureye Butterflyfish	8:36:00	8:43:00	7	1*	08:40:00	No	1
Utila	12	MID	Haemulidae	Haemulon	plumierii	White Grunt	21:37:00	22:58:00	81	1	22:52:00	Yes	1
Utila	12	MID	Tetraodontidae	Canthigaster	rostrata	Sharpnose Puffer	4:16:00	4:20:00	4	0		yes	1
Utila	12	MID	Tetraodontidae	Canthigaster	rostrata	Sharpnose Puffer	1 day, 0:53:00	1 day, 1:06:00	13	0		No	1
Utila	12	PM	Scaridae	Sparisoma	viride	Stoplight Parrotfish	20:30:00	20:56:00	26	0		No	1
Utila	12	PM	Pomacentridae	Chromis	cyanea	Blue Chromis	15:27:00	15:31:00	4	0		No	1
Utila	12	PM	Scaridae	Sparisoma	aurofrenatum	Redband Parrotfish	22:03:00	1 day, 1:18:00	195	0		No	1
Utila	12	PM	Scaridae	Sparisoma	viride	Stoplight Parrotfish	3:50:00	3:54:00	4	0		No	1
Utila	25	AM	Scaridae	Sparisoma	viride	Stoplight Parrotfish	19:54:00	20:05:00	11	0		No	1
Utila	25	AM	Scaridae	Sparisoma	viride	Stoplight Parrotfish	07:26:00	07:35:00	9	0		No	1
Utila	25	AM	Scaridae	Sparisoma	viride	Stoplight Parrotfish	00:04:00	00:14:00	10	0		No	1
Utila	28	AM	Pomacentridae	Stegastes	diencaeus	Longfin Damselfish	01:54:00	01:57:00	3	1*	01:55:00	No	1
Utila	28	AM	Pomacentridae	Stegastes	diencaeus	Longfin Damselfish	04:14:00	04:28:00	14	1*	04:27:00	No	1
Utila	28	AM	Pomacentridae	Stegastes	diencaeus	Longfin Damselfish	09:11:00	09:40:00	29	2*	9:21, 9:36	No	1
Utila	28	AM	Pomacentridae	Stegastes	diencaeus	Longfin Damselfish	10:50:00	10:54:00	4	2*	10:52, 10:53	No	1
Utila	28	AM	Pomacentridae	Stegastes	diencaeus	Longfin Damselfish	18:22:00	18:31:00	9	2*	18:24, 18:29	No	1
Utila	28	AM	Pomacentridae	Stegastes	diencaeus	Longfin Damselfish	21:38:00	21:47:00	9	2*	21:45, 21:47*	No	1
Utila	28	AM	Pomacentridae	Stegastes	diencaeus	Longfin Damselfish	23:00:00	23:04:00	4	2*	23:02, 23:03	No	1
Utila	28	AM	Pomacentridae	Stegastes	diencaeus	Longfin Damselfish	22:06:00	22:13:00	7	2*	22:11, 22:13*	No	1
Utila	28	AM	Pomacentridae	Stegastes	diencaeus	Longfin Damselfish	23:30:00	23:32:00	2	1*	23:32*	No	1
Utila	28	AM	Pomacentridae	Stegastes	diencaeus	Longfin Damselfish	01:11:00	01:21:00	10	2*	1:13, 1:17	No	1
Utila	28	AM	Pomacentridae	Stegastes	diencaeus	Longfin Damselfish	05:02:00	05:14:00	12	1	05:04:00	No	1
Utila	28	AM	Pomacentridae	Stegastes	diencaeus	Longfin Damselfish	16:52:00	17:20:00	28	5	16:55, 16:58, 17:00, 17:04, 17:09	No	1
Utila	28	AM	Pomacentridae	Stegastes	diencaeus	Longfin Damselfish	10:17:00	10:21:00	4	1*	10:19:00	No	1
Utila	28	AM	Pomacentridae	Stegastes	diencaeus	Longfin Damselfish	12:10:00	12:36:00	26	0		No	1
Utila	28	AM	Pomacentridae	Stegastes	diencaeus	Longfin Damselfish	20:38:00	20:41:00	3	1*	20:41*	No	1
Utila	28	AM	Pomacentridae	Stegastes	diencaeus	Longfin Damselfish	22:37:00	22:47:00	10	1*	22:47*	No	1
Utila	28	AM	Pomacentridae	Stegastes	diencaeus	Longfin Damselfish	01:54:00	01:59:00	5	1*	01:58:00	No	1
Utila	28	AM	Pomacentridae	Stegastes	diencaeus	Longfin Damselfish	06:00:00	06:10:00	10	1*	6:10*	No	1
Utila	28	AM	Pomacentridae	Stegastes	diencaeus	Longfin Damselfish	10:40:00	10:48:00	8	3*	10:42, 10:46, 10:48*	No	1
Utila	28	AM	Pomacentridae	Stegastes	diencaeus	Longfin Damselfish	14:14:00	14:50:00	36	1	14:39:00	No	1
Utila	28	AM	Pomacentridae	Stegastes	diencaeus	Longfin Damselfish	19:25:00	19:32:00	7	0		No	1
Utila	28	AM	Pomacentridae	Stegastes	diencaeus	Longfin Damselfish	08:49:00	09:02:00	13	3*	8:53, 8:58, 9:02*	No	1
Utila	28	AM	Pomacentridae	Stegastes	diencaeus	Longfin Damselfish	11:09:00	11:22:00	13	1	11:14:00	No	1
Utila	28	AM	Pomacentridae	Stegastes	diencaeus	Longfin Damselfish	19:38:00	20:04:00	26	2*	19:40, 20:02	No	1
Utila	28	MID	Pomacentridae	Stegastes	diencaeus	Longfin Damselfish	17:05:00	17:28:00	23	3*	17:07, 17:23, 17:27	No	1
Utila	28	MID	Pomacentridae	Stegastes	diencaeus	Longfin Damselfish	13:02:00	13:11:00	9	2*	13:07, 13:11*	No	1
Utila	28	MID	Pomacentridae	Stegastes	diencaeus	Longfin Damselfish	19:51:00	20:05:00	14	5*	19:53, 19:56, 20:00, 20:03, 20:05*	No	1
Utila	28	MID	Pomacentridae	Stegastes	diencaeus	Longfin Damselfish	23:11:00	23:32:00	21	2*	23:20, 23:32*	No	1
Utila	28	MID	Pomacentridae	Stegastes	diencaeus	Longfin Damselfish	07:07:00	07:26:00	19	3*	7:10, 7:18,7:26*	No	1
Utila	28	MID	Pomacentridae	Stegastes	diencaeus	Longfin Damselfish	12:00:00	12:23:00	23	3*	12:03, 12:14, 12:23*	No	1
Utila	28	MID	Pomacentridae	Stegastes	diencaeus	Longfin Damselfish	17:01:00	17:04:00	2	1*	17:04*	No	1
Utila	28	MID	Pomacentridae	Stegastes	diencaeus	Longfin Damselfish	1 day, 0:11:00	1 day, 0:19:00	8	2*	24:14, 24:19*	No	1
Utila	28	MID	Pomacentridae	Stegastes	diencaeus	Longfin Damselfish	02:59:00	03:29:00	32	3*	3:01, 3:06, 3:29*	No	1
Utila	28	MID	Pomacentridae	Stegastes	diencaeus	Longfin Damselfish	1 day, 1:58:00	0:20 (Next Vid)	38	2	0:06, 0:15	No	1
Utila	28	MID	Pomacentridae	Stegastes	diencaeus	Longfin Damselfish	08:34:00	09:05:00	31	2*	8:52, 9:04	No	1
Utila	28	MID	Pomacentridae	Stegastes	diencaeus	Longfin Damselfish	21:14:00	21:19:00	5	0		No	1
Utila	28	MID	Pomacentridae	Stegastes	diencaeus	Longfin Damselfish	00:34:00	01:07:00	33	4*	0:41, 0:47, 1:00, 1:07*	No	1
Utila	28	MID	Pomacentridae	Stegastes	diencaeus	Longfin Damselfish	22:46:00	22:53:00	7	3*	22:49, 22:51, 22:53	No	1
Utila	28	MID	Pomacentridae	Stegastes	diencaeus	Longfin Damselfish	1 day, 1:33:00	1 day, 1:45:00	13	1*	1 day, 1:45:00	No	1
Utila	28	MID	Pomacentridae	Stegastes	diencaeus	Longfin Damselfish	09:12:00	09:28:00	16	2	9:14, 9:17	No	1
Utila	28	MID	Pomacentridae	Stegastes	diencaeus	Longfin Damselfish	14:19:00	14:44:00	25	3*	14:37, 14:42, 14:44*	No	1
Utila	28	MID	Pomacentridae	Stegastes	diencaeus	Longfin Damselfish	05:43:00	05:53:00	10	2*	5:47, 5:53*	No	1
Utila	28	PM				Gray Angelfish			120	0		No	1
Utila	28	PM				Gray Angelfish			100	0		No	1
Utila	28	PM				Gray Angelfish			20	0		No	1
Utila	28	PM				Gray Angelfish			244	2		No	2
Utila	28	PM				Gray Angelfish			55	1		No	1
Utila	28	PM				Bicolor Damsel			6	0		No	1
Utila	28	PM				Gray Angelfish			230	0		No	2
Utila	30	MID	Scaridae	Sparisoma	aurofrenatum	Redband Parrotfish	12:44:00	14:00:00	76	0		No	1
Utila	30	MID	Scaridae	Sparisoma	aurofrenatum	Redband Parrotfish	00:11:00	00:24:00	13	1*	0:24*	No	1
Utila	30	MID	Scaridae	Sparisoma	aurofrenatum	Redband Parrotfish	20:24:00	20:58:00	33	3*	20:28, 20:52, 20:57	No	1
Utila	30	MID	Scaridae	Sparisoma	aurofrenatum	Redband Parrotfish	13:26:00	13:53:00	27	1*	13:53:00	No	1
Utila	30	MID	Scaridae	Sparisoma	aurofrenatum	Redband Parrotfish	23:49:00	23:52:00	3	1*	23:51*	No	1
Utila	30	PM	Scaridae	Sparisoma	aurofrenatum	Redband Parrotfish	15:41:00	16:09:00	28	0		No	1
Utila	30	PM	Scaridae	Sparisoma	aurofrenatum	Redband Parrotfish	1 day, 0:24:00	1 day, 0:39:00	15	0		No	1
Utila	30	PM	Scaridae	Sparisoma	aurofrenatum	Redband Parrotfish	13:26:00	14:00:00	34	0		No	1
Utila	30	PM	Scaridae	Sparisoma	aurofrenatum	Redband Parrotfish	18:18:00	18:34:00	16	0		No	1
Utila	30	PM	Scaridae	Sparisoma	aurofrenatum	Redband Parrotfish	19:59:00	20:13:00	14	0		No	1
Utila	30	PM	Scaridae	Sparisoma	aurofrenatum	Redband Parrotfish	1 day, 0:54:00	1 day, 0:56:00	2	0		No	1
Utila	32	AM	Serranidae	Epinephelus	guttatus	Red Hind	07:54:00	09:08:00	74	1	08:31:00	Yes	2
Utila	32	AM	Serranidae	Epinephelus	guttatus	Red Hind	15:40:00	15:46:00	6	1*	15:46:00	Yes	1
Utila	32	MID	Tetraodontidae	Canthigaste	rostrata	Sharpnose Puffer	09:39:00	09:49:00	10	1*	09:49:00	yes	1
Utila	32	MID	Scaridae	Scarus	iserti	Striped Parrotfish	06:19:00	06:22:00	3	0		No	2
Utila	32	PM	Serranidae	Mycteroperca	tigris	Tiger Grouper	14:57:00	15:35:00	38	0		Yes	2
Utila	32	PM	Haemulidae	Haemulon	plumierii	White Grunt	1 day, 1:58:00	26:16;0:23 (Next Vid)	41	0		Yes	2
Utila	32	PM	Tetraodontidae	Cathigaste	rostrata	Sharpnose Puffer	02:05:00	02:13:00	8	0		yes	1
Utila	35	AM	Serranidae	Cephalopholis	cruentatus	Graysby	15:11:00	17:02:00	111	0		Yes	1
Utila	35	AM	Serranidae	Cephalopholis	cruentatus	Graysby	19:16:00	20:29:00	73	0		Yes	1
Utila	35	AM	Pomacentridae	Stegastes	diencaeus	Longfin Damselfish	18:39:00	18:53:00	14	1*	18:53*	No	2
Utila	35	AM	Pomacentridae	Stegastes	diencaeus	Longfin Damselfish	1 day, 1:22:00	1 day, 1:29:00	4	0		No	1
Utila	35	AM	Pomacentridae	Stegastes	diencaeus	Longfin Damselfish	03:25:00	03:29:00	4	0		No	1
Utila	35	AM	Serranidae	Cephalopholis	cruentatus	Graysby	05:42:00	11:21:00	339	7	6:37, 6:42, 6:55, 7:09, 8:17, 9:31, 9:57	Yes	1
Utila	35	AM	Pomacentridae	Stegastes	diencaeus	Longfin Damselfish	12:57:00	13:00:00	3	0		No	1
Utila	35	AM	Pomacentridae	Stegastes	diencaeus	Longfin Damselfish	07:27:00	07:37:00	10	0		No	1
Utila	35	AM	Pomacentridae	Stegastes	diencaeus	Longfin Damselfish	18:07:00	18:18:00	11	1*	18:17:00	No	1
Utila	35	AM	Pomacentridae	Stegastes	diencaeus	Longfin Damselfish	20:36:00	21:26:00	110	0		No	1
Utila	35	AM	Pomacentridae	Stegastes	diencaeus	Longfin Damselfish	12:17:00	12:24:00	7	0		No	1
Utila	35	AM	Pomacentridae	Stegastes	diencaeus	Longfin Damselfish	20:35:00	20:54:00	19	0		No	2
Utila	35	MID	Pomacentridae	Stegastes	diencaeus	Longfin Damselfish	19:25:00	19:29:00	4	0		No	1
Utila	35	MID	Serranidae	Cephalopholis	cruentatus	Graysby	18:49:00	19:42:00	53	3*	19:28, 19:31, 19:40	Yes	2
Utila	35	MID	Pomacentridae	Stegastes	diencaeus	Longfin Damselfish	02:03:00	02:27:00	24	0		No	1
Utila	35	PM	Pomacentridae	Cephalopholis	cruentatus	Graysby	03:47:00	04:24:00	37	0		Yes	1
Utila	35	PM	Pomacentridae	Stegastes	diencaeus	Longfin Damselfish	07:18:00	07:55:00	37	0		No	1
Utila	35	PM	Pomacentridae	Stegastes	diencaeus	Longfin Damselfish	10:06:00	10:17:00	11	0		No	1
Utila	35	PM	Pomacentridae	Stegastes	diencaeus	Longfin Damselfish	13:27:00	13:40:00	13	1*	13:40*	No	1
Utila	35	PM	Pomacentridae	Stegastes	diencaeus	Longfin Damselfish	16:18:00	16:43:00	25	0		No	1
Utila	35	PM	Pomacentridae	Stegastes	diencaeus	Longfin Damselfish	21:50:00	22:07:00	17	0		No	1
Utila	35	PM	Pomacentridae	Stegastes	diencaeus	Longfin Damselfish	22:58:00	23:20:00	22	1*	23:18:00	No	2
Utila	35	PM	Pomacentridae	Stegastes	diencaeus	Longfin Damselfish	06:29:00	06:45:00	16	1*	6:45*	No	2
Utila	35	PM	Pomacentridae	Stegastes	diencaeus	Longfin Damselfish	07:23:00	07:38:00	15	0		No	1
Utila	35	PM	Pomacentridae	Stegastes	diencaeus	Longfin Damselfish	09:43:00	09:53:00	10	0		No	1
Utila	35	PM	Pomacentridae	Stegastes	diencaeus	Longfin Damselfish	13:38:00	13:55:00	17	1*	13:55*	No	1
Utila	35	PM	Pomacentridae	Stegastes	diencaeus	Longfin Damselfish	04:05:00	04:25:00	20	0		No	1
Utila	35	PM	Pomacentridae	Stegastes	diencaeus	Longfin Damselfish	05:16:00	05:21:00	5	1*	5:21*	No	1
Utila	35	PM	Pomacentridae	Stegastes	diencaeus	Longfin Damselfish	16:03:00	16:11:00	8	0		No	1
Utila	35	PM	Pomacentridae	Stegastes	diencaeus	Longfin Damselfish	19:00:00	19:13:00	13	0		No	1
Utila	35	PM	Pomacentridae	Stegastes	diencaeus	Longfin Damselfish	20:56:00	21:03:00	7	1*	21:02:00	No	1
Utila	35	PM	Pomacentridae	Stegastes	diencaeus	Longfin Damselfish	22:52:00	23:00:00	8	0		No	1
Utila	35	PM	Pomacentridae	Stegastes	diencaeus	Longfin Damselfish	11:00:00	11:07:00	7	0		No	1
Utila	35	PM	Serranidae	Cephalopholis	cruentatus	Graysby	12:24:00	13:25:00	61	0		Yes	1
Utila	35	PM	Pomacentridae	Stegastes	diencaeus	Longfin Damselfish	14:33:00	14:52:00	19	0		No	2
Utila	35	PM	Pomacentridae	Stegastes	diencaeus	Longfin Damselfish	16:54:00	17:04:00	10	0		No	1
Utila	35	PM	Pomacentridae	Stegastes	diencaeus	Longfin Damselfish	00:04:00	00:25:00	21	0		No	1
Utila	35	PM	Pomacentridae	Stegastes	diencaeus	Longfin Damselfish	01:35:00	01:43:00	8	0		No	1
Utila	35	PM	Pomacentridae	Stegastes	diencaeus	Longfin Damselfish	02:37:00	02:56:00	19	0		No	2
Utila	35	PM	Pomacentridae	Stegastes	diencaeus	Longfin Damselfish	07:38:00	07:49:00	11	1*	07:48:00	No	1
Utila	35	PM	Pomacentridae	Stegastes	diencaeus	Longfin Damselfish	10:34:00	10:47:00	13	0		No	1
Utila	35	PM	Pomacentridae	Stegastes	diencaeus	Longfin Damselfish	11:37:00	11:42:00	5	1*	11:42*	No	2
Utila	35	PM	Pomacentridae	Stegastes	diencaeus	Longfin Damselfish	20:00:00	20:13:00	13	0		No	1
Utila	102	AM				Sharpnose Puffer			5s	1		yes	1
Utila	102	AM				Sharpnose Puffer			7	0		yes	1
Utila	102	AM				Bicolor Damsel			5	0		No	1
Utila	102	AM				Tiger Grouper			1020	24		Yes	2
Utila	102	AM				Tiger Grouper			403	3		Yes	2
Utila	102	AM				Tiger Grouper			360	3		Yes	2
Utila	102	AM				Tiger Grouper			180	0		Yes	2
Utila	102	AM				Tiger Grouper			300	2		Yes	2
Utila	102	AM				Tiger Grouper			90	2		Yes	1
Utila	103	AM				doctorfish			6	0		no	1
Utila	103	AM				doctorfish			5	0		no	1
Utila	103	AM				Blue tang			22	0		no	1
Utila	103	AM				Blue tang			12	0		no	1
Utila	103	AM				Blue tang			6	0		no	1
Utila	103	AM				doctorfish			10	0		no	1
Utila	103	AM				blue tang			12	0		no	1
Utila	103	AM				Blue tang			13	1		no	1
Utila	103	AM				Blue tang			6	1		no	1
Utila	103	AM				Doctorfish			8	0		no	1
Utila	103	AM				Blue tang			5	1		no	1
Utila	103	AM				blue tang			5	1		no	1
Utila	103	AM				blue tang			18	1		no	1
Utila	103	AM				blue tang			9	0		no	1
Utila	103	AM				blue tang			24	0		no	1
Utila	103	AM				blue tang			17	1		no	1
Utila	103	AM				blue tang			12	1		no	1
Utila	103	AM				blue tang			20	2		no	1
Utila	103	AM				blue tang			24	1		no	1
Utila	103	PM				Slippery Dick			5	0		yes	1
Utila	103	PM				Princess Parrotfish			7	0		no	1
Utila	103	PM				Princess Parrotfish			14	0		no	1
Utila	103	PM				Princess Parrotfish			17	1		no	1
Utila	103	PM				Princess Parrotfish			16	0		no	1
Utila	103	PM				Princess Parrotfish			58	1		no	1
Utila	103	PM				Princess Parrotfish			15	0		no	1
Utila	103	PM				Stoplight parrotfish			25	0		no	1
Utila	103	PM				Princess Parrotfish			50	0		no	2
Utila	103	PM				princess Parrotfish			22	0		no	2
Utila	103	PM				princess Parrotfish			7	1		no	1
Utila	103	PM				princess Parrotfish			122	1		no	1
Utila	103	PM				Rainbow parrotfish			17	0		no	1
Utila	103	PM				rainbow parrotfish			43	1		no	2
Utila	103	PM				rainbow parrotfish			21	0		No	1
Utila	103	PM				princess Parrotfish			40	0		No	2
Utila	103	PM				rainbow parrotfish			7	1		No	1
Utila	107	AM	Scaridae	Scarus	taeniopterus	Princess Parrotfish	11:28:00	12:20:00	52	1	12:08:00	No	1
Utila	107	AM	Scaridae	Scarus	taeniopterus	Princess Parrotfish	06:22:00	06:47:00	25	0		No	1
Utila	107	Mid	Scaridae	Scarus	taeniopterus	Princess Parrotfish			8	0		No	1
Utila	108	GP070001	Pomacentridae	Chromis	cyanea	Blue Chromis	11:43:00	12:01:00	18	1	11:50:00	No	1
Utila	108	GP070001	Tetraodontidae	Canthigaster	rostrata	Sharpnose Puffer	14:28:00	14:46:00	18	0		yes	1
Utila	108	GP020002	Scaridae	Scarus	taeniopterus	Princess Parrotfish	22:13:00	23:30:00	77	3*	22:13, 22:47, 23:27	No	1
Utila	108	GP050002	Pomacentridae	Chromis	cyanea	Blue Chromis	00:05:00	00:10:00	5	1*	0:10*	No	1
Utila	108	GOPR0001	Scarida	Scarus	iserti	Striped Parrotfish	1 day, 0:06:00	1 day, 0:19:00	13	0		No	1
Utila	108	GP010001	Scarida	Scarus	iserti	Striped Parrotfish	02:56:00	03:20:00	24	0		No	1
Utila	108	GP010001	Scarida	Sparisoma	viride	Stoplight Parrotfish	09:12:00	09:33:00	21	0		No	1
Utila	108	GP020001	Scarida	Scarus	iserti	Striped Parrotfish	03:08:00	03:47:00	39	3	3:15, 3:24, 3:30	No	1
Utila	108	GP020001	Pomacentridae	Chromis	cyanea	Blue Chromis	05:45:00	06:00:00	15	2	5:46, 5:48	No	2
Utila	108	GP030001	Scarida	Scarus	iserti	Striped Parrotfish	03:05:00	03:18:00	13	0		No	1

## Sheet: Utila_2016
Station	TOD	Family	Genus	Species	Common Name	Predatory?	Start Time	End Time	Total Time	Flinches	Time of Flinches	# of Shrimp	Adjusted flinches
15	PM	Pomacentridae	Stegastes	diencaeus	Longfin Damselfish	no	9:00	9:14	14	1	9:13	1	0
15	PM	Pomacentridae	Stegastes	diencaeus	Longfin Damselfish	no	12:40	12:53	13	2	12:49, 12:51	1	1
15	PM	Pomacentridae	Stegastes	diencaeus	Longfin Damselfish	no	13:51	13:56	5	1	13:56	1	0
15	PM	Pomacentridae	Stegastes	diencaeus	Longfin Damselfish	no	15:58	16:09	11	2	16:02, 16:07	1	1
15	PM	Pomacentridae	Stegastes	diencaeus	Longfin Damselfish	no	19:16	19:21	5	1	19:20	1	0
15	PM	Pomacentridae	Stegastes	diencaeus	Longfin Damselfish	no	2:35	2:40	5	1	2:38	1	0
15	PM	Pomacentridae	Stegastes	diencaeus	Longfin Damselfish	no	4:15	4:23	8	1	4:20	1	0
15	PM	Pomacentridae	Stegastes	diencaeus	Longfin Damselfish	no	5:28	5:37	9	1	5:32	1	1
15	PM	Pomacentridae	Stegastes	diencaeus	Longfin Damselfish	no	7:40	7:51	11	0		1	0
15	PM	Pomacentridae	Stegastes	diencaeus	Longfin Damselfish	no	14:41	14:44	3	1	14:44	1	0
15	PM	Pomacentridae	Stegastes	diencaeus	Longfin Damselfish	no	16:46	16:59	13	4	16:51, 16:53, 16:56,16:58	1	3
15	PM	Pomacentridae	Stegastes	diencaeus	Longfin Damselfish	no	17:30	17:35	5	1	17:35	1	0
15	PM	Pomacentridae	Stegastes	diencaeus	Longfin Damselfish	no	2:07	2:12	5	1	2:12	1	0
15	PM	Pomacentridae	Stegastes	diencaeus	Longfin Damselfish	no	5:12	5:15	3	1	5:15	1	0
15	PM	Pomacentridae	Stegastes	diencaeus	Longfin Damselfish	no	6:05	6:09	4	1	6:09	1	0
15	PM	Pomacentridae	Stegastes	diencaeus	Longfin Damselfish	no	7:06	7:12	6	1	7:12	1	0
15	PM	Pomacentridae	Stegastes	diencaeus	Longfin Damselfish	no	8:33	8:39	6	2	8:37, 8:39	1	1
15	PM	Pomacentridae	Stegastes	diencaeus	Longfin Damselfish	no	9:40	9:43	3	1	9:43	1	0
15	PM	Pomacentridae	Stegastes	diencaeus	Longfin Damselfish	no	10:18	10:23	5	1	10:22	1	0
15	PM	Pomacentridae	Stegastes	diencaeus	Longfin Damselfish	no	12:58	13:01	3	1	13:01	1	0
15	PM	Pomacentridae	Stegastes	diencaeus	Longfin Damselfish	no	13:32	13:35	3	1	13:35	1	0
15	PM	Pomacentridae	Stegastes	diencaeus	Longfin Damselfish	no	15:23	15:29	6	1	15:29	1	0
15	PM	Pomacentridae	Stegastes	diencaeus	Longfin Damselfish	no	1:59	2:19	20	1	2:04	1	1
15	PM	Pomacentridae	Stegastes	diencaeus	Longfin Damselfish	no	3:03	3:07	4	1	3:07	1	0
15	PM	Pomacentridae	Stegastes	diencaeus	Longfin Damselfish	no	4:02	4:06	4	1	4:06	1	0
52	AM	Serranidae	Cephalopholis	cruentata	Graysby	yes	10:35	11:11	0:36	2	10:50, 10:58	3+	2
52	MD	Haemulidae	Haemulon	plumierii	White Grunt	yes	10:52	11:09	17	0		3+	0
52	PM	Scaridae	Sparisoma	aurofrenatum	Redband Parrotfish	no	16:54	17:20	26	1	17:17	2	0
52	PM	Tetraodontidae	Canthigaster	rostrata	Sharpnose Puffer	yes	2:44	3:05	21	0		2	0
52	AM	Tetraodontidae	Canthigaster	rostrata	Sharpnose Puffer	yes	12:35	12:51	16	0		1	0
52	AM	Tetraodontidae	Canthigaster	rostrata	Sharpnose Puffer	yes	13:41	13:53	12	0		1	0
52	AM	Serranidae	Cephalopholis	cruentata	Graysby	yes	11:34	11:58	0:24	0		2	0
52	AM	Serranidae	Cephalopholis	cruentata	Graysby	yes	8:33	10:10	97	0		3+	0
52	AM	Lutjanidae	Lutjanus	apodus	Schoolmaster	yes	10:16	10:33	17	1	10:31	3+	0
52	AM	Lutjanidae	Lutjanus	apodus	Schoolmaster	yes	14:15	14:29	14	0		2	0
52	PM	Tetraodontidae	Canthigaster	rostrata	Sharpnose Puffer	yes	2:41	2:54	13	0		1	0
52	AM	Tetraodontidae	Canthigaster	rostrata	Sharpnose Puffer	yes	15:56	16:26	30	1	16:17	1	1
52	AM	Serranidae	Cephalopholis	cruentata	Graysby	yes	18:12	19:41	1:29	0		3+	0
52	AM	Serranidae	Cephalopholis	cruentata	Graysby	yes	23:24	23:44	0:20	1	2016-08-18 23:37:00	2	1
52	AM	Scaridae	Scarus	taeniopterus	Princess Parrotfish	no	17:19	17:40	21	1	17:40	1	0
52	AM	Lutjanidae	Lutjanus	apodus	Schoolmaster	yes	1:28	2:19	51	1	1:43	3+	1
52	AM	Lutjanidae	Lutjanus	apodus	Schoolmaster	yes	10:23	10:43	20	2	10:35, 10:43	3+	1
52	AM	Tetraodontidae	Canthigaster	rostrata	Sharpnose Puffer	yes	16:48	16:54	6	0		1	0
52	MD	Serranidae	Cephalopholis	cruentata	Graysby	yes	8:29	8:55	26	0		3+	0
52	MD	Lutjanidae	Lutjanus	apodus	Schoolmaster	yes	8:03	9:03	60	3	8:09, 8:19, 8:40	3+	3
52	MD	Lutjanidae	Lutjanus	apodus	Schoolmaster	yes	17:36	17:46	10	1	17:45	3+	0
52	PM	Tetraodontidae	Canthigaster	rostrata	Sharpnose Puffer	yes	7:49	7:59	10	0		1	0
52	AM	Tetraodontidae	Canthigaster	rostrata	Sharpnose Puffer	yes	8:53	9:12	19	0		1	0
52	AM	Tetraodontidae	Canthigaster	rostrata	Sharpnose Puffer	yes	13:50	14:07	17	0		1	0
52	AM	Lutjanidae	Lutjanus	apodus	Schoolmaster	yes	9:12	9:38	26	2	9:32, 9:36	3+	1
52	AM	Lutjanidae	Lutjanus	apodus	Schoolmaster	yes	15:47	16:07	20	0		3+	0
52	AM	Tetraodontidae	Canthigaster	rostrata	Sharpnose Puffer	yes	15:16	15:31	15	0		1	0
52	MD	Tetraodontidae	Canthigaster	rostrata	Sharpnose puffer	yes	15:39	15:53	14	0		1	0
52	MD	Haemulidae	Haemulon	plumierii	White Grunt	yes	14:47	14:57	10	0		3+	0
52	PM	Serranidae	Cephalopholis	cruentata	Graysby	yes	5:23	5:45	22	1	5:41	3+	0
52	PM	Serranidae	Cephalopholis	cruentata	Graysby	yes	9:10	10:13	63	8	9:17, 9:30, 9:36, 9:43, 9:47, 9:57, 10:06, 10:13	3+	7
52	PM	Serranidae	Cephalopholis	cruentata	Graysby	yes	12:47	13:51	56	1	13:21	3+	1
52	PM	Lutjanidae	Lutjanus	apodus	Schoolmaster	yes	6:41	7:11	30	1	7:11	3+	0
52	PM	Lutjanidae	Lutjanus	apodus	Schoolmaster	yes	10:39	10:50	11	0		3+	0
52	PM	Lutjanidae	Lutjanus	apodus	Schoolmaster	yes	14:31	14:35	4	0		3+	0
52	AM	Scaridae	Scarus	iseri	Striped parrotfish	no	17:26	17:28	2	0		1	0
59	AM	Scaridae	Sparisoma	aurofrenatum	Redband Parrotfish	no	19:32	19:55	23	0		2	0
59	AM	Scaridae	Scarus	iseri	Striped parrotfish	no	14:43	15:26	33	0		1	0
59	AM	Labridae	Halichoeres	garnoti	Yellowhead Wrasse	yes	25:33:00	25:35:00	2	0		1	0
59	AM	Labridae	Halichoeres	garnoti	Yellowhead Wrasse	yes	26:10:00	26:27:00	17	0		1	0
59	AM	Labridae	Halichoeres	garnoti	Yellowhead Wrasse	yes	15:37	15:55	18	0		2	0
59	AM	Labridae	Halichoeres	garnoti	Yellowhead Wrasse	yes	3:50	3:54	4	0		1	0
59	AM	Labridae	Halichoeres	garnoti	Yellowhead Wrasse	yes	19:23	19:49	26	0		2	0
59	AM	Chaetodontidae	Chaetodon	capistratus	Foureye butterflyfish	no	2:36	3:08	32	0		1	0
60	MD	Pomacentridae	Chromis	cyanea	Blue Chromis	no	18:02	18:07	5	0		1	0
61	PM	Lutjanidae	Lutjanus	apodus	Schoolmaster	yes	2:27	3:07	40	0		3+	0
61	PM	Lutjanidae	Lutjanus	apodus	Schoolmaster	yes	8:51	9:18	27	0		3+	0
61	MD	Lutjanidae	Lutjanus	apodus	Schoolmaster	yes	8:55	9:30	35	0		1	0
61	PM	Lutjanidae	Lutjanus	apodus	Schoolmaster	yes	15:38	15:50	12	0		3+	0
61	MD	Scaridae	Sparisoma	aurofrenatum	Redband parrotfish	no	11:21	12:22	61	0		3+	0
61	MD	Lutjanidae	Lutjanus	apodus	Schoolmaster	yes	4:28	4:35	7	0		2	0
61	MD	Lutjanidae	Lutjanus	apodus	Schoolmaster	yes	7:26	7:54	28	0		3+	0
61	MD	Lutjanidae	Lutjanus	apodus	Schoolmaster	yes	10:20	11:16	56	1	2016-08-18 11:16:00	1	0
61	MD	Lutjanidae	Lutjanus	apodus	Schoolmaster	yes	13:09	13:13	4	0		1	0
61	MD	Lutjanidae	Lutjanus	apodus	Schoolmaster	yes	14:10	14:35	25	1	2016-08-18 14:15:00	3+	1
61	PM	Lutjanidae	Lutjanus	apodus	Schoolmaster	yes	19:31	19:47	15	0		3+	0
61	MD	Scaridae	Sparisoma	aurofrenatum	Redband parrotfish	no	8:33	9:30	57	1	2016-08-18 09:01:00	2	1
61	MD	Lutjanidae	Lutjanus	apodus	Schoolmaster	yes	4:20	4:32	12	0		3+	0
61	MD	Lutjanidae	Lutjanus	apodus	Schoolmaster	yes	18:00	18:09	9	0		3+	0
61	PM	Lutjanidae	Lutjanus	mahogoni	Mahogany Snapper	yes	17:19	17:27	8	0		3+	0
61	PM	Lutjanidae	Lutjanus	apodus	Schoolmaster	yes	10:58	11:13	15	0		3+	0
61	PM	Lutjanidae	Lutjanus	apodus	Schoolmaster	yes	12:58	13:03	5	0		2	0
61	PM	Lutjanidae	Lutjanus	apodus	Schoolmaster	yes	17:32	17:59	27	1	17:59	3+	0
61	PM	Lutjanidae	Lutjanus	apodus	Schoolmaster	yes	19:00	19:06	6	0		3+	0
61	PM	Lutjanidae	Lutjanus	apodus	Schoolmaster	yes	19:07	19:34	27	0		2	0
61	MD	Lutjanidae	Lutjanus	apodus	Schoolmaster	yes	15:50	16:00	10	0		2	0
61	PM	Lutjanidae	Lutjanus	apodus	Schoolmaster	yes	0:00	0:10	10	0		2	0
61	PM	Lutjanidae	Lutjanus	apodus	Schoolmaster	yes	7:26	7:36	10	0		3+	0
61	PM	Lutjanidae	Lutjanus	apodus	Schoolmaster	yes	10:58	11:26	28	0		2	0
61	PM	Lutjanidae	Lutjanus	apodus	Schoolmaster	yes	14:55	15:07	12	0		1	0
61	PM	Lutjanidae	Lutjanus	apodus	Schoolmaster	yes	19:33	19:50	17	1	19:42	3+	1
61	MD	Lutjanidae	Lutjanus	apodus	Schoolmaster	yes	3:24	3:31	7	0		1	0
61	MD	Lutjanidae	Lutjanus	apodus	Schoolmaster	yes	3:53	4:30	37	0		1	0
61	PM	Lutjanidae	Lutjanus	apodus	Schoolmaster	yes	3:45	4:02	17	0		2	0
61	PM	Lutjanidae	Lutjanus	apodus	Schoolmaster	yes	8:01	8:14	13	1	8:07	2	1
61	PM	Lutjanidae	Lutjanus	apodus	Schoolmaster	yes	8:36	8:52	16	1	8:41	2	1
63	MD	Synodontidae	Synodus	foetens	Inshore Lizardfish	yes	17:32	11:04	802	56	18:32, 18:58, 19:10, 19:23, 19:26, 19:31, 00:05, 00:12, 00:19, 00:23, 00:25, 00:28, 00:32, 00:34, 00:44, 1:01, 1:04, 1:07, 1:47, 1:51, 2:01, 2:05, 2:11, 2:14, 2:49, 2:53, 2:57, 3:06, 3:09, 3:13, 3:55, 4:16, 4:26, 4:34, 4:46, 5:04, 5:16, 5:33, 5:37, 6:01, 6:59, 7:05, 7:29, 7:35, 7:59, 8:02, 8:57, 9:11, 9:48, 10:11, 10:31, 10:39, 10:46, 10:51, 10:58, 11:02	3+	55
63	MD	Sparidae	Calamus	nodosus	Knobbed Porgy	yes	17:44	8:19	629	4	00:08, 4:39, 6:15, 7:17	2	4
69	AM	Mullidae	Pseudupeneus	maculatus	Spotted Goatfish	yes	2016-07-24 14:46:00	2016-07-24 15:20:00	34	2	14:46, 14:47	1	2
69	AM	Pomacentridae	Chromis	cyanea	Blue Chromis	no	2016-07-25 06:04:00	2016-07-25 06:26:00	22	0		1	0
69	AM	Tetraodontidae	Canthigaster	rostrata	Sharpnose puffer	yes	2016-07-25 10:17:00	2016-07-25 10:27:00	10	0		1	0
72	AM	Scaridae	Scarus	taeniopterus	Princess parrotfish	no	2016-07-23 07:11:00	2016-07-23 07:25:00	14	1	2016-07-23 07:25:00	2	0
72	AM	Scaridae	Scarus	taeniopterus	Princess parrotfish	no	2016-07-23 12:42:00	2016-07-23 13:03:00	21	1	2016-07-23 13:03:00	1	0
72	AM	Serranidae	Cephalopholis	cruentata	Graysby	yes	2016-07-23 02:45:00	2016-07-23 04:14:00	2016-07-23 01:29:00	1	2016-07-23 03:02:00	2	1
72	AM	Scaridae	Scarus	taeniopterus	Princess parrotfish	no	2016-07-23 09:09:00	2016-07-23 09:29:00	20	0		2	0
72	AM	Scaridae	Scarus	taeniopterus	Princess parrotfish	no	2016-07-23 15:16:00	2016-07-23 15:17:00	1	0		1	0
72	AM	Scaridae	Scarus	taeniopterus	Princess parrotfish	no	2016-07-23 19:05:00	2016-07-23 19:26:00	21	0		2	0
72	AM	Serranidae	Cephalopholis	cruentata	Graysby	yes	2016-07-23 16:12:00	2016-07-23 17:19:00	2016-07-23 01:07:00	1	2016-07-23 16:43:00	1	1
72	AM	Scaridae	Scarus	taeniopterus	Princess parrotfish	no	2016-07-23 13:25:00	2016-07-23 13:46:00	21	0		2	0
72	AM	Scaridae	Scarus	iseri	Striped parrotfish	no	2016-07-23 10:42:00	2016-07-23 10:48:00	6	0		1	0
72	AM	Scaridae	Scarus	taeniopterus	Princess parrotfish	no	2016-07-23 11:29:00	2016-07-23 11:49:00	20	0		1	0
72	AM	Scaridae	Scarus	taeniopterus	Princess parrotfish	no	2016-07-23 13:51:00	2016-07-23 13:57:00	6	0		1	0
72	AM	Holcentridae	Holocentrus	rufus	Longspine Squirrelfish	yes	2016-07-23 04:30:00	2016-07-23 06:00:00	2016-07-23 01:30:00	7	4:42, 4:59, 5:08, 5:09, 5:10, 5:29, 5:30	2	7
72	AM	Scaridae	Scarus	iseri	Striped parrotfish	no	2016-07-23 10:14:00	2016-07-23 10:39:00	25	0		1	0
72	AM	Serranidae	Cephalopholis	cruentata	Graysby	yes	2016-07-23 01:56:00	2016-07-23 02:40:00	44	3	2:10, 2:20, 2:22	1	3
72	AM	Holcentridae	Holocentrus	rufus	Longspine Squirrelfish	no	2016-07-23 07:27:00	2016-07-23 08:33:00	2016-07-23 01:06:00	2	7:51, 8:28	2	2
75	AM	Tetraodontidae	Canthigaster	rostrata	Sharpnose Puffer	yes	1:52	2:09	17	0		1	0
75	AM	Tetraodontidae	Canthigaster	rostrata	Sharpnose Puffer	yes	6:36	6:42	6	0		1	0
78	PM	Lutjanidae	Lutjanus	apodus	Schoolmaster	yes	7:21	8:43	82	2	8:00, 8:38	1	2
78	PM	Lutjanidae	Lutjanus	apodus	Schoolmaster	yes	22:00	22:35	35	0		1	0
78	PM	Lutjanidae	Lutjanus	apodus	Schoolmaster	yes	3:29	4:56	87	0		2	0
78	PM	Lutjanidae	Lutjanus	apodus	Schoolmaster	yes	11:36	12:51	75	2	12:18, 12:20	2	2
78	PM	Lutjanidae	Lutjanus	apodus	Schoolmaster	yes	16:55	16:58	3	1	2016-08-18 16:58:00	1	0
78	PM	Lutjanidae	Lutjanus	apodus	Schoolmaster	yes	1:20	2:23	63	1	2016-08-18 01:50:00	1	1
79	MD	Lutjanidae	Lutjanus	apodus	Schoolmaster	yes	19:48	2016-08-18 01:06:00	71	0		1	0
79	MD	Lutjanidae	Lutjanus	apodus	Schoolmaster	yes	15:13	15:56	43	0		1	0
79	MD	Lutjanidae	Lutjanus	apodus	Schoolmaster	yes	12:29	13:10	41	0		1	0
79	MD	Lutjanidae	Lutjanus	apodus	Schoolmaster	yes	18:03	19:15	72	0		1	0
79	PM	Pomacentridae	Stegastes	diencaeus	Longfin Damselfish	no	12:19	12:25	6	0		1	0
79	MD	Lutjanidae	Lutjanus	apodus	Schoolmaster	yes	14:10	14:44	34	0		1	0
79	MD	Lutjanidae	Lutjanus	apodus	Schoolmaster	yes	0:09	0:12	3	0		1	0
79	MD	Lutjanidae	Lutjanus	apodus	Schoolmaster	yes	4:33	5:07	34	0		1	0
79	MD	Lutjanidae	Lutjanus	apodus	Schoolmaster	yes	18:31	19:05	34	0		1	0
79	MD	Lutjanidae	Lutjanus	apodus	Schoolmaster	yes	4:24	4:42	18	0		1	0
79	MD	Lutjanidae	Lutjanus	apodus	Schoolmaster	yes	7:27	8:28	61	0		1	0
79	MD	Lutjanidae	Lutjanus	apodus	Schoolmaster	yes	16:01	16:28	27	1	2016-08-18 16:14:00	1	1
79	PM	Pomacentridae	Stegastes	diencaeus	Longfin Damselfish	no	7:41	8:14	33	2	8:04, 8:13	1	1
84	AM	Tetraodontidae	Canthigaster	rostrata	Sharpnose Puffer	yes	18:24	18:36	12	0		1	0
84	AM	Synodontidae	Synodus	foetens	Inshore Lizardfish	yes	11:02	2016-08-18 13:03:00	82	2	11:18, 12:24	1	2
94	AM	Lutjanidae	Lutjanus	apodus	Schoolmaster	yes	3:29	3:32	3	0		1	0
94	AM	Lutjanidae	Lutjanus	apodus	Schoolmaster	yes	8:55	9:31	36	2	9:02, 9:05	1	2
94	AM	Lutjanidae	Lutjanus	apodus	Schoolmaster	yes	8:15	8:25	10	0		1	0
94	AM	Scaridae	Sparisoma	aurofrenatum	Redband Parrotfish	no	13:09	13:13	4	0		1	0
94	AM	Lutjanidae	Lutjanus	apodus	Schoolmaster	yes	4:29	4:37	8	0		1	0
94	AM	Lutjanidae	Lutjanus	apodus	Schoolmaster	yes	7:25	8:23	58	2	7:29, 7:44	1	2
94	AM	Lutjanidae	Lutjanus	apodus	Schoolmaster	yes	10:18	11:16	58	2	11:06, 11:16	1	1
94	AM	Lutjanidae	Lutjanus	apodus	Schoolmaster	yes	11:25	12:26	61	1	12:22	1	0
94	AM	Lutjanidae	Lutjanus	apodus	Schoolmaster	yes	14:09	14:35	26	3	14:16, 14:22, 14:35	1	2
94	AM	Scaridae	Sparisoma	aurofrenatum	Redband Parrotfish	no	8:29	9:31	62	0		1	0
94	AM	Lutjanidae	Lutjanus	apodus	Schoolmaster	yes	4:18	4:33	15	2	4:26, 4:30	1	1
94	AM	Lutjanidae	Lutjanus	apodus	Schoolmaster	yes	17:57	18:09	12	0		1	0
94	AM	Lutjanidae	Lutjanus	apodus	Schoolmaster	yes	15:50	16:01	11	0		1	0
94	AM	Lutjanidae	Lutjanus	apodus	Schoolmaster	yes	4:05	4:31	26	0		1	0
95	MD	Serranidae	Epinephelus	striatus	Nassau Grouper	yes	14.52	16.11	79	0		3+	0
95	MD	Haemulidae	Haemulon	plumierii	White Grunt	yes	15:24	15:49	25	0		2	0
95	MD	Lutjanidae	Lutjanus	apodus	Schoolmaster	yes	17:12	17:31	19	0		3+	0

## Sheet: Tela_2016
Site	TOD	Family	Genus	Species	Common Name	Predatory?	Start Time	End Time	Total Time	Flinches	Time of Flinches	# of shrimp
5	AM	Tetraodontidae	Canthigaster	rostrata	Sharpnose Puffer	yes	12:11	12:22	11	0		1
5	AM	Scaridae	Sparisoma	viride	Stoplight Parrotfish	no	07:31	09:38	127	2	9:05, 9:36	3+
7	AM	Pomacentridae	Stegastes	variabilis	Cocoa Damselfish	no	01:28	01:44	16	0		2
7	AM	Chaetodontidae	Chaetodon	capistratus	Foureye Butterflyfish	no	15:00	15:07	7	0		2
7	AM	Hamulidae	Hamulon		Tomtae	yes	02:20	02:37	17	1	02:27	3+
7	AM				Orangespotted Filefish	no	10:52	11:17	25	0		3+
7	AM	Acanthuridae			Ocean Surgeonfish	no	11:38	11:51	13	1	11:51	3+
7	AM	Scaridae	Sparisoma	viride	Stoplight Parrotfish	no	13:17	13:39	22	0		2
7	AM	Scaridae	Scarus		Striped Parrotfish	no	02:16	02:20	4	0		1
7	MD	Haemulidae	Haemulon	aurolineatum	Tomtate	yes	2:19	2:36	17	1	1904-01-01 02:28:00	3+
7	MD	Monacanthidae	Cantherhines	pullus	Orange Spotted Filefish	no	10:52	11:16	24	0		3+
7	MD	Acanthuridae	Acanthurus	tractus	Ocean Surgeonfish	no	11:38	11:51	13	1	1904-01-01 11:51:00	3+
7	MD	Scaridae	Sparisoma	viride	Stoplight Parrotfish	no	13:16	13:44	28	0		1
7	MD	Scaridae	Scarus	taeniopterus	Princess Parrotfish	no	2:16	2:19	3	0		2
7	MD	Scaridae	Sparisoma	viride	Stoplight Parrotfish	no	8:30	8:33	3	0		2
7	MD	Monacanthidae	Cantherhines	pullus	Orange Spotted Filefish	no	8:39	8:48	9	0		1
7	MD	Scaridae	Scarus	taeniopterus	Princess Parrotfish	no	3:33	3:37	5	0		1
7	MD	Scaridae	Sparisoma	aurofrenatum	Redband Parrotfish	no	4:49	5:34	45	1	1904-01-01 04:52:00	1
7	MD	Acanthuridae	Acanthurus	tractus	Ocean Surgeonfish	no	5:43	5:52	9	0		1
7	MD	Scaridae	Scarus	taeniopterus	Princess Parrotfish	no	8:14	8:17	3	0		1
7	MD	Acanthuridae	Acanthurus	tractus	Ocean Surgeonfish	no	10:10	10:20	10	1	1904-01-01 10:20:00	3+
7	MD	Monacanthidae	Cantherhines	pullus	Orange Spotted Filefish	no	12:31	12:39	8	0		1
7	MD	Scaridae	Sparisoma	viride	Stoplight Parrotfish	no	14:29	14:57	28	0		2
7	MD	Scaridae	Sparisoma	viride	Stoplight Parrotfish	no	6:51	6:58	7	0		2
7	MD	Scaridae	Sparisoma	viride	Stoplight Parrotfish	no	8:33	8:47	14	0		2
7	MD	Scaridae	Scarus	taeniopterus	Princess Parrotfish	no	11:06	11:15	9	0		1
7	MD	Scaridae	Sparisoma	aurofrenatum	Redband Parrotfish	no	12:07	12:20	13	0		2
7	MD	Scaridae	Scarus	taeniopterus	Princess Parrotfish	no	13:02	13:23	21	1	1904-01-01 13:15:00	1
7	MD	Scaridae	Scarus	taeniopterus	Princess Parrotfish	no	14:32	14:36	4	0		1
7	MD	Scaridae	Scarus	taeniopterus	Princess Parrotfish	no	14:59	15:04	5	0		1
7	MD	Scaridae	Scarus	taeniopterus	Princess Parrotfish	no	19:32	19:45	13	1	1904-01-01 19:38:00	2
7	MD	Scaridae	Scarus	taeniopterus	Princess Parrotfish	no	2:24	2:34	10	1	1904-01-01 02:31:00	1
7	MD	Scaridae	Scarus	taeniopterus	Princess Parrotfish	no	10:08	10:14	6	0		1
7	MD	Scaridae	Scarus	taeniopterus	Princess Parrotfish	no	18:48	19:05	17	0		2
7	MD	Acanthuridae	Acanthurus	tractus	Ocean Surgeonfish	no	2:08	2:26	16	1	1904-01-01 02:25:00	2
7	MD	Acanthuridae	Acanthurus	tractus	Ocean Surgeonfish	no	7:32	7:50	18	0		3+
7	MD	Acanthuridae	Acanthurus	tractus	Ocean Surgeonfish	no	17:46	17:56	10	1	1904-01-01 17:49:00	2
7	MD	Scaridae	Scarus	taeniopterus	Princess Parrotfish	no	19:17	19:25	8	0		1
7	MD	Scaridae	Scarus	taeniopterus	Princess Parrotfish	no	1:23	1:27	4	0		1
7	MD	Acanthuridae	Acanthurus	tractus	Ocean Surgeonfish	no	2:45	2:54	9	2	2:46, 2:54	2
7	MD	Scaridae	Sparisoma	viride	Stoplight Parrotfish	no	2:00	2:26	26	0		2
7	AM				Princess parrotfish	no	06:17	06:31	14	2	6:24, 6:28	2
7	AM				Graysby	yes	01:43	02:04	21	0		2
7	AM				Stoplight parrotfish	no	07:41	08:01	20	0		1
7	AM				Doctorfish	no	06:31	06:58	27	0		3+
7	AM				Stoplight parrotfish	no	02:57	03:27	30	1	03:18	3+
7	AM				Stoplight parrotfish	no	00:04	00:15	11	0		2
7	AM				Ocean surgeonfish	no	05:14	05:42	28	1	05:29	3+
7	AM				Stoplight parrotfish	no	09:41	09:51	10	1	09:49	2
7	AM				Yellowheaded wrasse	yes	09:53	09:57	4	0		3+
7	AM				Ocean surgeonfish	no	10:57	11:04	7	0		2
7	AM				Ocean surgeonfish	no	11:59	12:03	4	0		3+
7	AM				Ocean surgeonfish	no	03:18	03:40	22	1	03:22	2
7	AM				Yellowheaded wrasse	yes	08:41	08:48	7	0		1
13	MD	Haemulidae	Haemulon	plumierii	White Grunt	yes	03:31	04:01	30	3	3:35, 3:46, 3:55	1
13	AM	Urotygonidae	Urobatis	jamaicensis	Yellow Stingray	yes	11:05	11:18	13	0		2
13	AM				Tomtate	yes	07:00	2016-07-21 07:14:00	14	0		1
13	AM		Holocentrus	adscensionis	Squirrelfish	yes	11:26	11:38	12	0		2
13	AM				Squirrelfish	yes	12:29	2016-07-21 12:47:00	18		1904-01-01 12:38:00	1
13	AM				Stoplight parrotfish (f)	no	00:00	01:02	62	2	00:07, 00:18	2
13	AM				Orange spotted filefish	no	08:20	09:00	40	0		1
13	AM				Stoplight parrotfish (f)	no	15:33	15:45	12	0		2
13	AM				Striped parrotfish	no	16:56	17:43	47	0		2
13	AM				White grunt	yes	13:30	13:57	27	0		2
21	AM	Chaetodontidae	Chaetodon	striatus	Banded butterflyfish	no	05:35	05:53	18	0		1
21	AM	Serranidae	Cephalopholis	cruentata	Graysby grouper	yes	18:12	19:32	01:20	6	18:32, 18:34, 18:43, 18:47, 19:16, 19:17	1
21	AM	Serranidae	Cephalopholis	cruentata	Graysby grouper	yes	14:25	15:10	45	2	14:50, 15:03	1
21	AM	Tetraodontidae	Canthigaster	jamestyleri	Sharpnose pufferfish	yes	15:16	15:21	5	0		1
21	AM	Tetraodontidae	Canthigaster	jamestyleri	Sharpnose pufferfish	yes	06:02	06:16	14	0		1
21	AM	Serranidae	Cephalopholis	cruentata	Graysby grouper	yes	08:09	08:37	28	2	8:24, 8:36	1
25	AM	Scaridae			Redband parrotfish	no	23:46	24;02	16	1	23:47	3+
25	AM	Scaridae			Stoplight parrotfish	no	10:16	10:40	24	0		2
31	AM				Redband Parrotfish	no	16:33	17:38	01:05	1	16:33	1
31	AM				Redband Parrotfish	no	16:26	17:36	01:10	1	16:49	1
31	AM				Redband Parrotfish	no	10:28	10:53	25	1	10:53	3+
31	AM				Stoplight parrotfish	no	08:32	09:00	28	1	08:45	3+
38	AM	Scaridae	Scarus	iseri	Striped Parrotfish	no	04:01	04:25	24	0		3+
38	AM	Scaridae	Sparisoma	aurofrenatum	Redband Parrotfish	no	03:15	03:46	31	1	03:27	3+
38	AM	Scaridae	Scarus	iseri	Striped Parrotfish	no	10:27	10:40	13	0		3+
38	AM	Scaridae	Sparisoma	aurofrenatum	Redband Parrotfish	no	03:44	04:13	29	1	04:04	3+
38	AM	Scaridae	Sparisoma	aurofrenatum	Redband Parrotfish	no	08:33	08:55	22	1	08:49	3+
38	AM	Acanthuridae	Acanthurus	coeruleus	Blue tang	no	06:23	06:38	15	0		2
38	AM	Scaridae	Scarus	taeniopterus	Princess parrotfish	no	12:56	13:10	14	0		3+
38	AM	Scaridae	Scarus	taeniopterus	Princess parrotfish	no	14:30	14:50	20	1	14:36	3+
38	AM	Scaridae	Scarus	taeniopterus	Princess parrotfish	no	16:55	17:17	22	1	17:17	3+
38	AM	Scaridae	Sparisoma	aurofrenatum	Redband parrotfish	no	19:23	0:14 (of GP010042)		0		3+
38	AM	Scaridae	Sparisoma	aurofrenatum	Redband parrotfish	no	05:46	06:10		0		3+
38	AM	Scaridae	Sparisoma	aurofrenatum	Redband parrotfish	no	13:12	13:27	15	0		2
38	AM	Haemulidae	Haemulon	aurolineatum	Tomtate	yes	19:22	19:30	8	0		2
38	AM	Scaridae	Sparisoma	aurofrenatum	Redband parrotfish	no	06:11	07:12	01:01	0		3+
38	AM	Scaridae	Sparisoma	aurofrenatum	Redband parrotfish	no	00:12	00:19	7	0		2
38	AM	Scaridae	Sparisoma	aurofrenatum	Redband parrotfish	no	00:33	01:01	28	2	0:52, 0:57	2
38	AM	Acanthuridae	Acanthurus	coeruleus	Blue tang	no	01:36	01:42	6	2	1:37, 1:42	2
38	AM	Acanthuridae	Acanthurus	coeruleus	Blue tang	no	04:36	04:53	17	0		3+
38	AM	Scaridae	Scarus	taeniopterus	Princess parrotfish	no	07:01	07:27	26	0		3+
38	AM	Scaridae	Sparisoma	aurofrenatum	Redband parrotfish	no	14:54	15:17	23	0		3+
38	AM	Scaridae	Scarus	taeniopterus	Princess parrotfish	no	15:31	15:38	7	0		3+
38	AM	Scaridae	Sparisoma	aurofrenatum	Redband parrotfish	no	16:02	16:07	5	0		1
38	AM	Scaridae	Scarus	taeniopterus	Princess parrotfish	no	17:01	17:09	8	1	17:04	2
38	AM	Scaridae	Sparisoma	aurofrenatum	Redband parrotfish	no	19:12	19:47	35	0		3+
38	AM	Scaridae	Scarus	taeniopterus	Princess parrotfish	no	19:39	19:51	12	0		3+
38	AM	Scaridae	Scarus	taeniopterus	Princess parrotfish	no	00:36	00:55	19	1	00:55	3+
38	AM	Scaridae	Sparisoma	aurofrenatum	Redband parrotfish	no	03:55	04:19	24	0		3+
50	AM				Princess parrotfish	no	10:20	10:28	8	0		1
50	AM				Juvenile Cocoa Damselfish	no	01:00	01:07	7	1	1904-01-01 01:07:00	1
50	AM	Scarridae	Scarus	taeniopterus	Princess parrotfish	no	14:13	14:17	4	0		1
50	AM	Scarridae	Scarus	taeniopterus	Princess parrotfish	no	05:59	06:07	8	0		1
50	AM	Scarridae	Scarus	taeniopterus	Princess parrotfish	no	08:17	08:32	15	0		2
50	AM	Scarridae	Sparisoma	aurofrenatum	Redband Parrotfish	no	11:12	11:21	9	0		2
50	AM	Scarridae	Sparisoma	aurofrenatum	Redband Parrotfish	no	13:37	15:01	01:24	0		3+
50	AM	Scarridae	Scarus	taeniopterus	Princess parrotfish	no	17:34	17:37	3	0		1
50	AM	Scarridae	Scarus	taeniopterus	Princess parrotfish	no	03:23	03:31	8	0		2
50	AM	Scarridae	Scarus	taeniopterus	Princess parrotfish	no	04:40	04:43	3	0		1
50	AM	Scarridae	Sparisoma	viride	Stoplight parrotfish	no	11:33	11:44	11	1	11:44	2
50	AM	Scarridae	Scarus	taeniopterus	Princess parrotfish	no	13:35	13:36	1	0		1
50	AM	Scarridae	Sparisoma	viride	Stoplight parrotfish	no	15:44	15:48	4	1	15:44	1
50	AM	Scarridae	Scarus	taeniopterus	Princess parrotfish	no	03:52	04:02	10	0		1
50	AM	Scarridae	Sparisoma	viride	Stoplight parrotfish	no	06:52	07:07	15	0		2
50	AM	Scarridae	Scarus	taeniopterus	Princess parrotfish	no	07:57	08:06	9	0		1
50	AM	Scarridae	Scarus	taeniopterus	Princess parrotfish	no	09:17	09:23	6	0		1
50	AM	Scarridae	Scarus	taeniopterus	Princess parrotfish	no	10:34	10:37	3	0		1
50	AM	Scarridae	Sparisoma	aurofrenatum	Redband Parrotfish	no	14:58	15:40	42	0		2
50	AM	Scarridae	Scarus	taeniopterus	Princess parrotfish	no	16:50	17:03	13	0		1
50	AM	Scarridae	Scarus	taeniopterus	Princess parrotfish	no	04:15	04:17	2	0		1
50	AM				Striped Parrotfish	no	02:20	02:24	4	0		1
50	AM				Princess parrotfish	no	06:03	06:18	15	0		2
50	AM				Stoplight Parotfish	no	21:02	21:42	40	0		3+
50	AM				Princess parrotfish	no	03:59	04:05	6	0		1
50	AM				Striped Parrotfish	no	01:26	01:28	2	0		1
50	AM				Striped Parrotfish	no	04:51	05:03	12	0		2
50	AM				Sharpnose puffer	yes	10:19	10:40	21	0		1
50	AM				Sharpnose puffer	yes	11:16	11:22	6	1	11:22	1
50	AM				Princess parrotfish	no	17:32	17:40	8	0		1
50	AM				Striped Parrotfish	no	23:55	23:59	4	0		1
50	AM				Sharpnose puffer	yes	00:07	00:21	14	0		1
50	AM	Scaridae	Scarus	iseri	Striped Parrotfish	no	19:31	19:35	4	1	19:35	2
50	AM	Scaridae	Scarus	iseri	Striped Parrotfish	no	08:03	08:06	3	1	08:06	1
50	AM	Scaridae	Scarus	iseri	Striped Parrotfish	no	12:15	12:31	16	0		3+
50	AM	Scaridae	Sparisoma	viride	Stoplight Parotfish	no	16:52	17:06	14	0		3+
50	AM	Scaridae	Scarus	iseri	Striped Parrotfish	no	18:11	18:29	18	0		3+
50	AM	Scaridae	Scarus	iseri	Striped Parrotfish	no	19:36	19:40	4	0		1
50	AM	Scaridae	Scarus	iseri	Striped Parrotfish	no	01:00	01:27	27	0		1
50	AM	Scaridae	Sparisoma	aurofrenatum	Redband Parrotfish	no	16:00	17:39	99	4	17:21, 17:27, 17:3, 17:35	3+
50	AM	Scaridae	Sparisoma	aurofrenatum	Redband Parrotfish	no	09:30	11:04	94	1	10:10	3+
62	MD	Serranidae	Serranus	tigrinus	Harlequin bass	yes	04:51	05:04	13	0		2
62	MD				Princess parrotfish (f)	no	03:54	04:04	10	0		1
62	MD	Serranidae	Serranus	tigrinus	Harlequin bass	yes	07:11	07:19	8	0		2
62	MD	Serranidae	Serranus	tigrinus	Harlequin bass	yes	14:35	14:43	8	0		1
67	MD	Scaridae	Sparisoma	aurofrenatum	Redband Parrotfish	no	09:45	10:27	42	0		1
67	MD	Scaridae	Sparisoma	aurofrenatum	Redband Parrotfish	no	14:14	14:30	16	1	14:17	1
4	AM				Redband parrotfish	no	2016-07-15 01:28:00	2016-07-15 01:47:00	19	1	2016-07-15 01:30:00	1
4	AM				Princess parrotfish	no	2016-07-15 03:32:00	2016-07-15 03:37:00	5	0		1
4	AM				Princess parrotfish	no	2016-07-15 06:40:00	2016-07-15 06:44:00	4	0		1
4	AM				Princess parrotfish	no	2016-07-15 07:29:00	2016-07-15 07:45:00	16	0		1
4	AM				Princess parrotfish	no	2016-07-15 01:21:00	2016-07-15 01:24:00	3	0		1
9	MD	Monacanthidae	Cantherhines	pullus	Orangespotted Filefish	no	04:28	04:38	10	0		1
9	MD	Haemulidae	Haemulon	plumierii	White Grunt	yes	07:54	08:39	45	0		3+
9	MD	Haemulidae	Haemulon	plumierii	White Grunt	yes	11:42	11:53	11	1	11:47	2
9	MD	Scaridae	Sparisoma	viride	Stoplight Parrotfish	no	12:57	13:20	23			2
9	MD	Haemulidae	Haemulon	plumierii	White Grunt	yes	01:47	02:34	47	0		3+
9	AM	Monacanthadae	Cantherhines	pullus	Orange Spotted Filefish	no	00:10	00:29	19	0		2
9	AM	Scaridae	Sparisoma	aurofrenatum	Redband Parrotfish	no	01:35	02:23	48	0		2
9	AM	Monacanthadae	Cantherhines	pullus	Orange Spotted Filefish	no	03:35	03:42	7	0		2
9	AM				Princess Parrotfish	no	02:21	02:47	26	0		3+
9	AM				Ocean surgeonfish	no	03:18	03:53	25	0		3+
9	AM				Ocean surgeonfish	no	05:21	05:27	6	2	05:24:00 + 05:27	2
9	AM				Orange spotted filefish	no	08:15	08:43	28	0		3+
9	AM				Ocean surgeonfish	no	14:08	14:22	14	0		3+
9	AM				Ocean surgeonfish	no	18:01	18:10	9	0		1
9	AM				Orange spotted filefish	no	06:10	06:33	23	0		3+
9	AM				Ocean surgeonfish	no	09:09	10:51	102	0		3+
9	AM				Ocean surgeonfish	no	18:48	19:01	13	0		1
9	AM				Ocean surgeonfish	no	12:30	13:08	38	0		3+
9	AM				Ocean surgeonfish	no	14:39	14:44	5	0		3+
9	AM				Princess Parrotfish	no	02:40	03:39	59	0		2
9	AM				Ocean surgeonfish	no	08:32	08:50	18	0		3+
9	AM				Princess Parrotfish	no	15:24	16:23	59	1	16:23	3+
9	AM				White grunt	yes	18:31	18:44	13	1	18:44	3+
9	AM				White grunt	yes	18:50	18:59	9	0		3+
9	AM				Princess Parrotfish	no	05:43	06:12	29	0		2
9	AM				Ocean surgeonfish	no	01:05	01:17	12	1	01:17	3+
9	AM				Princess Parrotfish	no	04:14	04:31	17	0		3+
9	AM				Princess Parrotfish	no	01:36	02:04	28	0		3+
9	AM				Princess Parrotfish	no	01:54	02:11	17	0		3+
9	AM				Ocean surgeonfish	no	2016-07-16 07:15:00	2016-07-16 08:51:00	2016-07-16 01:36:00	8	7:17, 7:18, 7:21, 7:44, 7:49, 8:10, 8:36, 8:39	2
9	AM				Orange spotted filefish	no	2016-07-16 09:08:00	2016-07-16 09:31:00	23	0		3+
9	AM				Ocean surgeonfish	no	2016-07-17 09:50:00	2016-07-17 10:27:00	37	4	9:58, 10:06, 10:14, 10:19	2
9	AM				Orange spotted filefish	no	2016-07-17 10:52:00	2016-07-17 11:10:00	18	0		1
9	AM				Orange spotted filefish	no	2016-07-17 13:55:00	2016-07-17 14:18:00	23	0		2
9	AM				Ocean surgeonfish	no	2016-07-17 00:10:00	2016-07-17 00:22:00	12	5	0:11, 0:13, 0:17, 0:21, 0:22	2
9	AM				Ocean surgeonfish	no	2016-07-17 01:43:00	2016-07-17 01:45:00	2	1	2016-07-17 01:45:00	2
9	AM				Ocean surgeonfish	no	2016-07-17 01:49:00	2016-07-17 02:15:00	26	2	2:06, 2:09	1
9	AM				Orange spotted filefish	no	2016-07-17 03:40:00	2016-07-17 04:05:00	25	0		2
9	AM				Orange spotted filefish	no	2016-07-17 05:54:00	2016-07-17 06:16:00	22	1	2016-07-17 06:07:00	3+
9	AM				Ocean surgeonfish	no	2016-07-17 09:09:00	2016-07-17 09:22:00	13	2	9:18, 9:22	3+
9	AM				Orange spotted filefish	no	2016-07-17 15:35:00	2016-07-17 15:55:00	10	0		3+
9	AM				Orange spotted filefish	no	2016-07-17 16:22:00	2016-07-17 16:34:00	12	1	2016-07-17 16:33:00	3+
9	AM				Ocean surgeonfish	no	2016-07-17 00:40:00	2016-07-17 01:20:00	40	3	1:10, 1:15, 1:20	3+
9	AM				Ocean surgeonfish	no	2016-07-17 03:45:00	2016-07-17 03:51:00	6	1	2016-07-17 03:51:00	1
9	AM				Ocean surgeonfish	no	2016-07-17 06:11:00	2016-07-17 06:20:00	9	0		1
9	AM				Ocean surgeonfish	no	2016-07-17 06:54:00	2016-07-17 07:00:00	6	0		1
9	AM				Ocean surgeonfish	no	2016-07-17 11:33:00	2016-07-17 12:31:00	58	7	11:49, 11:52, 12:04, 12:17, 12:18, 12:27, 12:30	3+
9	AM				Princess Parrotfish	no	2016-07-17 12:55:00	2016-07-17 13:20:00	25	0		2
9	AM				Ocean surgeonfish	no	2016-07-17 00:32:00	2016-07-17 00:37:00	5	1	2016-07-17 00:37:00	1
9	AM				Orange spotted filefish	no	2016-07-17 01:27:00	2016-07-17 01:41:00	14	0		2
9	AM				Ocean surgeonfish	no	2016-07-17 02:35:00	2016-07-17 02:48:00	13	0		3+
9	AM				Sharpnose pufferfish	yes	2016-07-17 05:48:00	2016-07-17 06:07:00	19	0		2
9	AM				Ocean surgeonfish	no	2016-07-17 10:02:00	2016-07-17 10:32:00	30	5	10:14, 10:19, 10:26, 10:27, 10:31	3+
9	AM				Ocean surgeonfish	no	2016-07-17 12:49:00	2016-07-17 13:07:00	18	2	13:06, 13:06,	1
9	AM				Ocean surgeonfish	no	2016-07-17 17:04:00	2016-07-17 17:35:00	31	2	17:29, 17:35	3+
9	AM				Redband parrotfish	no	2016-07-17 05:15:00	2016-07-17 05:19:00	4	0		1
9	AM				Redband parrotfish	no	2016-07-17 12:18:00	2016-07-17 13:05:00	47	2	12:20, 12:23, 12:37	3+
9	AM				Ocean surgeonfish	no	2016-07-17 16:00:00	2016-07-17 16:27:00	27	1	2016-07-17 16:26:00	2
9	AM				Redband parrotfish	no	2016-07-17 01:36:00	2016-07-17 01:58:00	22	1	2016-07-17 01:49:00	3+
9	AM				Ocean surgeonfish	no	2016-07-17 04:26:00	2016-07-17 04:35:00	9	1	2016-07-17 04:35:00	1
9	AM				Redband parrotfish	no	2016-07-17 08:25:00	2016-07-17 08:47:00	22	1	2016-07-17 08:25:00	3+
9	AM				Ocean surgeonfish	no	2016-07-17 11:26:00	2016-07-17 11:35:00	9	0		2
9	AM				Ocean surgeonfish	no	2016-07-17 04:05:00	2016-07-17 04:11:00	6	1	2016-07-17 04:10:00	3+
18	AM	Scaridae	Sparisoma	aurofrenatum	Redband Parrotfish	no	11:05	11:20	15	1	11:16	1
18	AM	Scaridae	Sparisoma	aurofrenatum	Redband Parrotfish	no	00:38	00:53	15	2	00:47, 00:51	1
18	AM	Chaetodontidae	Chaetodon	ocellatus	Spotfin Butterflyfish	no	12:06	12:20	14	1	12:24	1
18	AM	Haemulidae	Haemulon	plumierii	White Grunt	yes	09:18	09:48	30	0		2
18	AM	Scaridae	Sparisoma	taenioptenus	Princess Parrotfish	no	14:57	15:07	10	0		1
18	AM	Haemulidae	Chaetodon	ocellatus	White Grunt	yes	17:42	00:57	75	2	00:31, 00:33	2
20	AM	Haemulidae	Haemulon		White Grunt	yes	03:04	04:48	104	1	04:17	3+
20	AM	Haemulidae	Haemulon		White Grunt	yes	10:28	10:34	6	1	10:34	3+
20	AM	Haemulidae	Haemulon		White Grunt	yes	24;43	03:53	341	3	25:02, 00:18, 3:25	3+
20	AM	Serranidae			Graysby	yes	05:15	05:57	42	0		2
20	AM	Haemulidae	Haemulon		White Grunt	yes	20:03	20:21	18	0		3+
20	AM	Haemulidae	Haemulon		White Grunt	yes	03:09	05:51	162	1	05:05	3+
20	AM	Haemulidae	Haemulon		White Grunt	yes	15:30	16:25	55	0		3+
20	AM	Serranidae			Graysby	yes	25;25	01:10	136	2	00:43, 00:48	3+
20	AM	Serranidae			Graysby	yes	21:35	21:55	20	0		3+
20	AM	Serranidae			Graysby	yes	00:05	01:17	72	0		3+
22	AM				Stoplight parrotfish	no	08:31	09:01	30	0		3+
22	AM				Ocean surgeonfish	no	06:25	06:47	22	0		2
22	AM				Ocean surgeonfish	no	09:01	09:31	30	0		3+
22	AM				Ocean surgeonfish	no	07:43	08:36	53	0		3+
22	AM				Ocean surgeonfish	no	08:39	08:41	2	0		1
22	AM				Princess parrotfish (M)	no	12:18	12:34	16	0		3+
22	AM				Princess parrotfish (F)	no	14:20	14:43	23	0		2
22	AM				Ocean surgeonfish	no	02:17	02:22	5	1	03:20	3+
22	AM				White grunt	yes	01:04	01:27	23	0		3+
22	AM				Ocean surgeonfish	no	02:56	03:01	5	0		2
22	AM				Stoplight parrotfis (F)	no	07:39	07:46	7	0		3+
22	AM				White grunt	yes	08:13	08:23	10	1	2016-07-21 08:23:00	3+
22	AM				Stoplight parrotfis (F)	no	08:49	09:03	14	0		3+
22	AM				Ocean surgeonfish	no	09:47	09:49	2	0		1
22	AM				White grunt	yes	02:05	03:14	69	1	03:14	3+
22	AM				Stoplight parrotfis (F)	no	03:35	03:45	10	0		1
22	AM				Ocean surgeonfish	no	03:49	06:45	174	0		3+
22	AM				Pluma porgy	yes	10:05	10:15	10	0		2
22	AM				Stoplight parrotfis (F)	no	10:17	10:37	20	0		3+
22	AM				Princess parrotfish	no	11:08	11:14	6	0		3+
22	AM				White grunt	yes	15:55	17:00	65	1	17:00	3+
22	AM				Ocean surgeonfish	no	02:23	08:10	347	1	03:29	3+
22	AM				Ocean surgeonfish	no	09:00	09:14	14	1	09:14	2
22	AM				White grunt	yes	03:27	05:04	97	0		3+
22	AM				Ocean surgeonfish	no	05:03	05:44	41	0		3+
22	AM				Stoplight parrotfis (F)	no	12:03	12:19	16	0		3+
22	AM				Stoplight parrotfis (F)	no	13:10	13:54	44	0		3+
32	MD	Scaridae	Sparisoma		Redband Parrotfish	no	07:43	08:37	54	0		2
32	MD	Scaridae	Scarus		Striped Parrotfish	no	09:15	09:23	8	1	09:23	1
32	MD	Scaridae	Sparisoma		Redband Parrotfish	no	10:44	11:40	56	3	11:01, 11:19, 11:25	3+
32	MD	Scaridae	Sparisoma		Redband Parrotfish	no	18:49	19:06	17	0		1
32	MD	Scaridae	Scarus		Striped Parrotfish	no	02:41	02:50	9	0		3+
32	MD	Scaridae	Sparisoma		Redband Parrotfish	no	04:22	04:51	29	0		2
32	MD	Scaridae	Scarus		Striped Parrotfish	no	08:18	08:26	8	0		2
32	MD	Scaridae	Sparisoma		Redband Parrotfish	no	12:07	12:35	28	0		3+
32	MD	Scaridae	Sparisoma		Redband Parrotfish	no	03:19	03:45	26	0		3+
32	MD	Scaridae	Sparisoma		Redband Parrotfish	no	08:25	09:04	39	0		2
32	MD	Scaridae	Sparisoma		Redband Parrotfish	no	13:35	14:17	42	0		3+
32	MD	Scaridae	Sparisoma		Redband Parrotfish	no	16:18	16:41	23	0		2
32	MD	Scaridae	Scarus		Striped Parrotfish	no	01:03	01:21	18	0		3+
32	MD				Smooth Trunkfish	yes	03:15	03:40	25	0		2
32	MD	Scaridae	Sparisoma		Redband Parrotfish	no	10:22	10:40	18	1	10:35	2
32	MD	Scaridae	Sparisoma		Redband Parrotfish	no	12:34	13:16	46	0		3+
32	MD	Haemulidae	Haemulon		Tomtae	yes	13:35	13:42	7	0		1
32	MD	Scaridae	Sparisoma		Redband Parrotfish	no	15:58	16:14	16	1	16:14	3+
32	MD	Scaridae	Scarus		Striped Parrotfish	no	12:13	12:26	13	0		2
32	MD	Scaridae	Scarus		Striped Parrotfish	no	13:08	13:18	20	1	13:18	2
32	MD	Scaridae	Sparisoma		Redband Parrotfish	no	14:20	16:00	100	0		3+
32	MD	Scaridae	Sparisoma		Redband Parrotfish	no	06:57	07:56	59	0		2
32	MD	Scaridae	Sparisoma		Redband Parrotfish	no	18:23	18:51	28	0		2
32	MD	Scaridae	Sparisoma		Redband Parrotfish	no	13:28	13:42	14	0		3+
33	MD	Scaridae	Scarus	iseri	Striped Parrotfish	no	08:13	08:16	3	0		1
33	MD	Scaridae	Scarus	iseri	Striped Parrotfish	no	01:00	01:07	7	0		1
33	MD	Scaridae	Sparisoma	viride	Stoplight Parrotfish	no	12:15	12:38	23	0		1
33	MD	Scaridae	Scarus	iseri	Striped Parrotfish	no	15:04	15:10	6	0		1
37	AM	Scaridae	Sparisoma	viride	Redband Parrotfish	no	07:20	07:30	10	1	07:24	3+
37	AM	Scaridae	Scarus	iseri	Striped Parrotfish	no	07:25	07:27	2	0		1
37	AM	Scaridae	Scarus	iseri	Striped Parrotfish	no	04:47	04:53	6	1	04:53	2
37	AM	Serranidae	Cephalopholis	cruentata	Graysby	yes	09:03	09:18	15	0		3+
37	AM	Scaridae	Sparisoma	viride	Redband Parrotfish	no	00:22	00:24	2	0		2
37	AM	Scaridae	Scarus	iseri	Striped Parrotfish	no	10:47	10:57	10	0		3+
37	AM	Scaridae	Scarus	iseri	Striped Parrotfish	no	00:32	00:39	7	0		3+
37	AM	Scaridae	Scarus	iseri	Striped Parrotfish	no	01:12	01:15	3	0		2
37	AM	Scaridae	Sparisoma	viride	Redband Parrotfish	no	10:01	10:31	30	1	10:04	3+
37	AM	Scaridae	Scarus	iseri	Striped Parrotfish	no	09:32	09:42	10	1	09:39	3+
37	AM	Scaridae	Scarus	iseri	Striped Parrotfish	no	09:27	09:33	6	0		1
37	AM	Chaetodontidae	Chaetodon	striatus	Banded Butterflyfish	no	09:05	09:15	10	3	9:10, 9:12, 9:14	2
37	AM	Scaridae	Scarus	iseri	Striped Parrotfish	no	02:43	03:00	17	1	02:52	1
37	AM	Scaridae	Scarus	iseri	Striped Parrotfish	no	07:32	07:42	10	0		3+
37	AM	Scaridae	Scarus	iseri	Striped Parrotfish	no	03:09	03:19	10	1	03:16	3+
37	AM	Scaridae	Scarus	iseri	Striped Parrotfish	no	06:18	06:29	11	0		3+
37	AM	Scaridae	Scarus	iseri	Striped Parrotfish	no	09:59	10:02	3	0		2
37	AM	Scaridae	Scarus	iseri	Striped Parrotfish	no	10:54	10:58	4	0		2
37	AM	Chaetodontidae	Chaetodon	ocellatus	Spotfin Butterflyfish	no	11:33	11:37	4	0		1
37	AM	Scaridae	Sparisoma	viride	Redband Parrotfish	no	00:52	01:27	35	0		3+
37	AM	Scaridae	Scarus	iseri	Striped Parrotfish	no	08:13	08:21	8	0		3+
37	AM	Scaridae	Sparisoma	viride	Redband Parrotfish	no	09:07	09:33	26	2	9:23, 9:27	3+
37	AM				Stoplight parrotfish	no	2016-07-15 04:45:00	2016-07-15 04:55:00	10	0		3+
37	AM				Redband parrotfish	no	2016-07-15 05:21:00	2016-07-15 05:45:00	24	1	2016-07-15 05:43:00	3+
37	AM				Redband parrotfish	no	2016-07-15 07:12:00	2016-07-15 07:16:00	4	0		2
37	AM				Four-eyed butterflyfish	no	2016-07-15 07:50:00	2016-07-15 08:01:00	11	3	7:53, 7:56, 8:01	1
37	AM				Redband parrotfish	no	2016-07-15 09:24:00	2016-07-15 10:07:00	43	1	2016-07-15 09:49:00	3+
37	AM				Stoplight parrotfish	no	2016-07-15 18:13:00	2016-07-15 18:20:00	7	0		2
37	AM				Princess parrotfish	no	2016-07-15 00:53:00	2016-07-15 01:03:00	10	0		1
37	AM				Spotfin butterflyfish	no	2016-07-15 14:12:00	2016-07-15 14:18:00	6	0		1
37	AM				Barred butterflyfish	no	2016-07-15 00:04:00	2016-07-15 00:10:00	6	1	2016-07-15 00:07:00	3+
37	AM				Stoplight parrotfish	no	2016-07-15 03:06:00	2016-07-15 03:16:00	10	0		3+
37	AM				Sharpnose pufferfish	no	2016-07-15 19:42:00	2016-07-15 19:45:00	3	0		1
37	AM				Stoplight parrotfish	no	2016-07-15 07:08:00	2016-07-15 07:13:00	5	0		1
37	AM				Spotfin butterflyfish	no	2016-07-15 06:31:00	2016-07-15 06:36:00	5	3	6:33, 6:34, 6:36	3+
42	MD	Scaridae	Sparisoma	viride	Stoplight Parrotfish	no	01:08	01:16	8	1	01:14	3+
66	AM	Scaridae	Scarus	iseri	Striped Parrotfish	no	00:39	00:47	8	0		1
66	AM	Scaridae	Scarus	iseri	Striped Parrotfish	no	02:38	02:47	9	0		1
66	AM	Holocentridae	Holocentrus	rufus	Longspine Squirrelfish	yes	09:41	10:02	21	0		1
66	AM	Labridae	Halichoeres	garnoti	Yellowhead Wrasse	yes	16:27	16:29	2	0		1
66	AM	Holocentridae	Holocentrus	rufus	Longspine Squirrelfish	yes	16:46	16:58	12	0		1
66	AM	Holocentridae	Holocentrus	rufus	Longspine Squirrelfish	yes	04:07	04:15	8	0		1
66	AM	Scaridae	Scarus	iseri	Striped Parrotfish	no	05:59	06:03	4	0		1
66	AM	Holocentridae	Holocentrus	rufus	Longspine Squirrelfish	yes	11:37	12:17	40	0		1
66	AM	Labridae	Halichoeres	garnoti	Yellowhead Wrasse	yes	19:07	19:25	18	0		1
66	AM	Scaridae	Scarus	iseri	Striped Parrotfish	no	08:30	08:35	5	0		1
